# Supplementary material for: The constitutive differential transcriptome of a brain circuit for vocal learning
Source: BMC Genomics. 2018 Apr 3;19:231. doi: 10.1186/s12864-018-4578-0 (PMC5883274; doi:10.1186/s12864-018-4578-0)
Supplement: Supplementary file 1 — Table S1. Summary of the numbers of oligos and cDNAs analyzed for each nucleus. Table S2. Summary of the subsets of differential vs. non-differential genes analyzed for each nucleus to establish the p-value cutoffs in Fig. 2. Table S3. List of genes that are differentially regulated in HVC vs. Shelf. Table S4. List of genes that are differentially regulated in RA vs. VLA. Table S5. List of genes that are differentially regulated in nXIIts vs. SSP. Table S6. List of genes that are differentially regulated in Area X vs. VSP. Table S7. Pathways significantly over-represented in HVC. Table S8. Pathways significantly over-represented in RA. Table S9. Pathways significantly over-represented in nXIIts. Table S10. Pathways significantly over-represented in Area X. Table S11. Level 5 Gene Ontology (GO) terms significantly over-represented in HVC. Table S12. Level 5 Gene Ontology (GO) terms significantly over-represented in RA. Table S13. Level 5 Gene Ontology (GO) terms significantly over-represented in nXIIts. Table S14. Level 5 Gene Ontology (GO) terms significantly over-represented in Area X. Table S15. Unique and shared markers of song system nuclei. Table S16. Summary of in situ and array data analyzed to assess gene regulation in Figs. 4-9. (XLSX 244 kb) [file 12864_2018_4578_MOESM1_ESM.xlsx]

## Sheet: Table S1
Table S1. Summary of the numbers of oligos and cDNAs analyzed for each nucleus
		Agilent Oligo Array	ESTIMA: SoNG cDNA arrays
A. oligo/cDNA curation effort
	Starting set of probes	43084	17973
	Unsuitable probes*	5518	1507
B. oligo/cDNA curation effort
	Probes examined	9305
	Annotations corrected**	2735
	Gene names Updated***	2440
	Unknown/Novel Loci	1466
B. oligo/cDNA curation effort
		RA vs VLA	nXIIts vs SSP	X vs VSP
	Low signal oligos	3524	4712	1290
	High variance oligos	6819	7230	1489
	* removed due to poor or multiple alignments to taegut1, or evidence of cloning artifact.
	** unannotated or misannotated oligos/cDNAs corrected in this study
	*** Whitney et al., 2014 name outdated synonym; updated to latest 2018 HGNC gene term

## Sheet: Table S2
Table S2. Summary of the subsets of differential vs. non-differential genes that were analyzed to establish p-value cutoffs in Figure 2.
A. Counts of differential vs. non-differential genes analyzed for each nucleus vs. surround.
	Genes Analyzed	HVC vs. Shelf	RA vs. VLA	X vs. VSP
	Differential	159	71	67
	Non-Differential	87	10	64
		246	81	131
B. Specific genes analyzed for each nucleus to establish p-value cutoffs
	Genes	HVC vs. Shelf	RA vs. VLA	X vs. VSP
	ABCG4
	ADAM23					Color Key
	ADCYAP1					Differential +
	ADCYAP1R1					Differential -
	ADRA1D					Non-differential
	ADRA2A					Not assessed
	ADRBK1
	ADRBK2
	ADSSL1
	AIFM1
	AKR1D1
	ALDH1A2
	AMIGO2
	ANXA6
	APOH
	AQP1
	ARHGAP32
	ARHGDIB
	ARHGEF7
	ARPC5
	ASIC4
	ASS1
	ASTN1
	ATP2A3
	ATP2B2
	AVP
	B3GNT2
	B9D1
	BAIAP2
	BMPR2
	C1ORF63
	C1QL3
	CAB39
	CAB39L
	CABP1
	CACNA1B
	CACNA1E
	CACNA1G
	CACNA1H
	CACNA2D1
	CACNA2D2
	CACNA2D3
	CACNB2
	CACNB4
	CACNG3
	CACNG5
	CADPS
	CADPS2
	CALB2
	CALN1
	CAMK2A
	CAMK2D
	CAMK4
	CAMKK1
	CAMTA1
	CASC1-2
	CBLN4
	CCK
	CD47
	CD99L2
	CDH6
	CDH9
	CHGB
	CHRM4
	CHRNA4
	CHST1
	CHST2
	CIRBP
	CLCN3
	CLCN4
	CLCN5
	CLMN
	CNTN4
	CNTN5
	CNTNAP2
	COL4A2
	COX6C
	CPE
	CPNE2
	CREB5
	CRHBP
	CRHR1
	CXCL14
	CXCR7
	CYP19A1
	DAB1
	DACH1
	DAPK1
	DCLK1
	DCN
	DDC
	DHCR7
	DIAPH2
	DLD
	DNM3
	DOK5
	DPP6
	DRD2
	DUSP16
	EPB41L3
	EPHA4
	EPHA7
	ETV1
	EVC
	FAM163B
	FASN
	FKBP15
	FLRT2
	FN3KRPL2
	FOSL2
	GAB1
	GAB2
	GABARAPL1
	GABBR2
	GABRA1
	GABRA2
	GABRA3
	GABRB2
	GABRB3
	GABRD
	GABRE
	GABRG2
	GAD1
	GAD2
	GALNT9
	GAP43
	GBX2
	GCSH
	GDA
	GLRB
	GPC3
	GPM6A
	GPR98
	GRIA3
	GRID1
	GRIN1
	GRIN2A
	GRIN2B
	GRIP2
	GRM1
	HPCAL1
	HRH3
	HS2ST1
	HTR1B
	HTR2A
	HTR4
	HTRA1
	IGF1
	IL1RAPL2
	INSM1
	KCNA1
	KCNA3
	KCNA4
	KCNAB1
	KCNAB2
	KCNC1
	KCNC2
	KCNC2
	KCND2
	KCND3
	KCNF1
	KCNG1
	KCNH8
	KCNIP1
	KCNIP2
	KCNJ5
	KCNJ6
	KCNK12
	KCNK2
	KCNK5
	KCNK9
	KCNQ3
	KCNQ5
	KCNS1
	KCNS2
	KCNS3
	KCTD12
	KCTD15
	KCTD16
	KCTD17
	KCTD20
	KCTD3
	KCTD5
	KIAA0513
	KIAA1324L
	LAMTOR1
	LGI1
	LINGO1
	LMO1
	LSAMP
	MAOB
	MAP2K1
	MAP4
	MAPK11
	MCU
	MGAT4C
	MPZL1
	MT4
	MYO1E
	NCALD
	NDRG4
	NECAB2
	NEFL
	NEFM
	NEGR1
	NETO1
	NEUROD6
	NOS1
	NPY1R
	NR0B1
	NREP
	NRXN1
	NT5DC1
	NTS
	ODZ1
	OMG
	OSBPL6
	P2RY8
	PAK6
	PDHA1
	PLD1
	PLS3
	PLXNC1
	PLXND1
	PPAPDC1A
	PPM1E
	PPP1R14C
	PPP4R2
	PRKACB
	PRKAG2
	PRKAR1B
	PRKCZ
	PRRC2B
	PTPN4
	PTPRU
	PTTG1
	PVALB
	QSOX1
	RAD54L2
	RCAN2
	RELN
	RGS12
	RGS4
	RHOB
	RIMS3
	RNF157
	ROBO2
	RTN4R
	S100B
	SATB2
	SCN1A
	SCN2A
	SCN3A
	SCN3B
	SCN8A
	SCUBE1
	SDC1
	SEC23B
	SEMA3E
	SEMA5A
	SEMA6A
	SFRP2
	SH3BP5
	SKA2
	SLC12A5
	SLC17A6
	SLC18A3
	SLC24A2
	SLC24A5
	SLC29A4
	SLC35C2
	SLC4A4
	SLC6A17
	SLC6A6
	SLC6A7
	SLC6A8
	SLC7A2
	SLC7A5
	SLC8A1
	SLC9A3R1
	SLC9A5
	SLC9A6
	SLC9A7
	SMS
	SNCA
	SNCG
	SNORA24
	SORCS3
	SOX6
	SPTAN1
	ST8SIA4
	STMN1
	STMN3
	SV2B
	SYF2
	SYN2
	SYNC
	SYNGR3
	SYNJ1
	SYT4
	TAC1
	TANC2
	TAOK1
	THRAP3
	THY1
	TMEM151B
	TMRA
	TNFAIP8L3
	TNFRSF1A
	TPCN2
	TRPM7
	TXNDC9
	UGT8
	UNC5A
	UNKNOWN004
	WASF1
	WFS1
	WWC1
	ZEB2
	ZNF385C

## Sheet: Table S3
Table S3. List of genes that are differentially regulated in HVC vs. Shelf.
HVC Markers	Regulation	Oligo(s) updated or changed affecting scoring
ABCA1	-
ABCA2	+
ABCC5	+
ABCG1	+
ACAP3	-
ACLY	+	0104P0004E10
ACSL1	+
ADAL	+
ADAM23	+
ADCY8	-
ADCYAP1	-
ADGRA1	-	0203P0010L24, 0203P0016B03, 0202P0047F06, 0203P0047C13, 0202P0039K13
ADGRV1	-	0205P0015O01, 0203P0008I05, 0201P0020C04
ADSSL1	+
AFF3	+
AGPAT3	+
AKAP12	+
ALDH1A2	+
ANK1	+
ANKFN1	-	0064P0012H07
ANKRD12	-
ANTXR2	-
APMAP	+	0061P0019C02, 0203P0016A15, 0205P0008H11
ARHGEF4	-	0069P0005F10
ARHGEF7	-	0105P0002F01
ARPC5	-
ARPP19	-	0202P0020N07
ARPP21	-	0203P0052K08, 0202P0008J14, 0201P0003D07, 0202P0040A21, 0069P0005A06, 0205P0016N06, 0203P0034G12, 0202P0006A05, 0202P0014I12, 0202P0034K07
ARVCF	-	0202P0020E13, 0103P0010A07
ATG12	+	0201P0001H08
ATP8A1	-
ATXN7L1	-
AUTS2	-
B4GALT5	+
BAIAP2	-
BAZ2B	-
BCL11B	-
BMT2	+	0202P0011N08, 0202P0028G13, 0202P0019A17, 0206P0012H16, 0102P0007F08, 0065P0011E06, 0064P0003A09, 0201P0011H01, 0203P0053H13, 0205P0008P19, 0203P0057F11, 0205P0021G21
BRINP3	-	0203P0054D05
C11orf87	-
C2CD4C	-	0202P0019C23
CABLES1	-
CABP1	+	0202P0027D20, 0206P0018F06
CACNA1G	-
CACNA2D1	-
CACNG4	-
CALCR	+
CAMK1D	+
CAMK2A	-
CAMK2D	-
CAMK4	-
CAMTA1	+
CAND1	+
CAND1	+
CAVIN4	+	0203P0032D16, 0205P0028E08, 0203P0065D11
CBLN2	+
CCNK	-
CD47	-
CD59	+
CD99L2	+
CDH8	-
CDK14	-	0203P0032D16, 0205P0028E08, 0203P0065D11, 0205P0019P23, 0064P0007C01, 0205P0018C09, 0203P0003K20, 0206P0028A19
CDO1	+
CDR2L	+
CENPC	+	0205P0029F11, 0203P0036D06, 0206P0023G12
CFAP97	-	0205P0029F11, 0203P0036D06, 0206P0023G12, 0205P0030I03, 0203P0018C13, 0063P0015G01, 0202P0038P16
CHD5	+	0206P0015F03, 0203P0003I01, 0206P0022K15
CHODL	-
CHRNA5	+	0206P0008D24, 0205P0017A04
CHST1	+
CHST11	-
CHTOP	+	0202P0023N10, 0205P0007F01, 0203P0067D15
CIRBP	-	0064P0011B01
CLSTN2	+
CLTA	+
CLTCL1	+
CMPK1	+	0203P0041C07, 0205P0009K07, 0203P0072K16
CNN3	+
CNNM1	+
CNOT6	-
CNTNAP2	-
COPS3	+
CPE	-
CPNE2	-
CPNE4	-
CWC22	+
CXADR	-
CXCL14	+
CXXC4	-
DAB1	-
DACH1	-
DACH2	-
DACT1	-
DAPK1	+
DCN	+
DGKE	+
DHCR24	+
DHX35	+
DIP2A	+
DLD	+
DLG2	-
DLGAP2	-
DLGAP4	Unknown
DLK1	-
DNM1L	+
DOCK4	-
DOK4	-
DPP10	+
DUSP5	+
EDIL3	+
EGR1	-	CUST_30_PI380661640
EHD3	+
ELMOD1	-
ENTPD3	-
EPB41L2	-
EPB41L4B	-
EPHA7	-
EPRS	+
EXOG	+
FABP5	-	0205P0026G15
FAM131B	+
FAM19A2	-
FAM84A	-
FASN	+
FAT3	-
FAXC	+	0203P0068F17, 0203P0016B14, 0101P0009H02, 0106P0010B03, 0203P0025D14, 0203P0056B22, 0104P0012F07
FBXW7	+
FGD3	-
FGD6	-
FGF14	-	0103P0013H02, 0202P0037I02, 0202P0009A05
FIP1L1	-
FNBP1	-	0101P0002H02
FOSL2	+
FOXP1	+
FRZB	+
FSTL4	-
GABRE	+
GALNT16	-
GALNT9	+
GAPVD1	-
GAS7	-
GCSH	-
GGT7	+
GLRA2	-
GNB5	+
GOLGB1	+
GOT1	+
GPI	+
GPSM2	-
GRAMD4	-
GRIA2	-
GRM1	-
GRM5	-
GUCY1A3	-
H3F3B	-
HCN1	+
HDLBP	+	0206P0030H13
HEATR5B	+
HERC4	+
HHATL	+
HLF	-
HMGN1	-
HMGXB4	-
HS2ST1	-
HS3ST1	-	0202P0022I18
HS3ST5	+
IFT172	-
IFT22	-	0205P0023A13, 0064P0008F03, 0058P0036A09
IGF1	-
IL1RAPL2	-
ILDR2	-
INF2	+
INSM1	-
ITPRIPL2	-
KAT2B	-
KCNA1	+
KCNC2	-
KCNF1	-
KCNK10	-
KCNK2	+
KCNK9	+
KCNMA1	+
KCNQ5	+
KCNS2	-
KHDRBS3	-
KIAA0513	+
KIAA1211	-
KIAA1549	-
KIF21A	-
KIF26B	-	0205P0028K22
KIF27	+
KLC1	+
KLHL2	-
KNDC1	-
KRAS	-
LARP6	+
LDLRAD3	-
LGMN	+
LHFP	-
LIN7A	-
LINGO2	-
LMO1	-
LMO3	+
LPAR1	+
LRCH2	-
LRRTM2	-
LUC7L3	-
MAN1A1	-
MAP1A	+
MAP2K1	-
MAP4	+
MAP7	-
MAPK11	+
MAPRE2	+
MARCKS	-	0065P0026D11, 0203P0046C11
MBTD1	-
MCU	+	0205P0006P14, 0102P0015A08
MED27	+
MKX	-
MLXIP	-
MMD	-
MPP7	-
MPPED1	-
MRPL28	+
MRPS31	-
MSANTD1	-	0058P0038F11, 0202P0007D19
MSANTD3	-	0202P0035G24, 0105P0008E03
MSANTD4	-	0105P0011D02, 0202P0047E09, 0203P0055P07
MTCL1	+	0106P0011G12, 0203P0056I17, 0205P0027E12
MTMR2	+
MTPN	-
MYO1B	-
MYO1E	+
NAMPT	+
NCOA7	+
NDRG1	+
NDRG4	+
NDST3	-
NDUFA9	-
NEFL	+
NEFM	+
NEGR1	-
NELL1	-
NETO1	+
NISCH	-
NMB	+
NME7	+
NOL4	-	0063P0029A01
NOP58	-
NR3C2	+
NRXN1	-
NRXN3	-	0202P0021M14, 0069P0002E08
NT5DC1	+
NTSR1	-
NWD2	-	0202P0021M14, 0069P0002E08, 0205P0020E08, 0202P0039N19, 0205P0029B01, 0106P0004H10, 0063P0033B08, 0105P0029D09, 0201P0003D01, 0202P0013I22, 0203P0069G09, 0203P0047B14
OGDHL	+	0061P0013G08
OGFR	-
P2RY1	-
PAK6	-	0105P0026H11
PCYT1A	+
PDE5A	+
PDE8B	+
PDZRN3	+
PEAK1	-	0106P0009F08
PFKP	+
PHF19	-
PHLDB2	-
PLCXD3	-	0203P0020P11
PLD1	-
PLPPR1	-	0065P0004B04, 0202P0033L08, 0203P0057K10, 0205P0023N02, 0057P0002G05, 0202P0037M08, 0201P0008A03
PLXNA4	+	0202P0019N16, 0103P0006F05, 0202P0013M17
PLXNC1	-
PMEPA1	-
PNLDC1	-
POMGNT2	-	0205P0028O19, 0205P0018P09, 0202P0011F19
POU3F4	+	0203P0048A08
PPFIBP1	-
PPM1E	+	0057P0004A05
PPP1R2	-
PPP2R5C	-
PPP3CB	+
PPP4R2	+
PRCP	+
PRDM11	+
PRKACB	-
PRKAG2	+
PRKAR1B	-
PRKCZ	+
PRKRIP1	+
PROX1	-
PSEN1	+
PTGER4	+
PTPA	+	0206P0023L04, 0205P0010G21, 0063P0033G04, 0202P0017H04, 0203P0007H04, 0058P0044D09, 0206P0018K05
PTPN5	-	0203P0061E11
PTPRD	-
PTPRR	-	0201P0024F03
PTPRZ1	-
RAB11FIP3	+
RAB21	+
RAI14	-
RAP1GDS1	+
RASL11B	-
RCAN2	+
RELN	-	0203P0012E05
RFX3	-
RFXAP	+
RGS4	+	0202P0033E06
RIMS2	-
RNF157	+
RNF169	+
RNPC3	-
ROBO2	+
RSRP1	-	0063P0017A04, 0061P0010G06, 0069P0005F01, 0061P0025G12, 0058P0051C09, 0102P0008H04, 0061P0007G06
RTN4RL1	-
RUNDC3B	+
SAP30L	+	0061P0008F02
SCN3A	-
SCN3B	-
SCRN1	+
SDC1	+
SEC14L1	-
SEMA3A	-
SEMA5A	+
SERBP1	+
SERTM1	+	0206P0019A12, 0206P0006C11, 0063P0028F09, 0103P0010F07, 0203P0041N15
SHANK2	-	0203P0070H02, 0203P0005C22
SHC3	-
SHISA9	-
SLC12A4	+
SLC24A2	+
SLC35A1	-
SLC35E3	-
SLC4A4	+
SLC8A1	+
SLC9A7	+
SLCO3A1	+
SLIT1	-
SMCO4	-	0202P0024J04, 0203P0031O09, 0061P0013D03
SMS	+
SNAP25	+
SNCA	-
SNCG	+
SNN	-
SNRK	-
SNX10	+
SOX4	-
SOX6	+	0205P0007A19
SPATS2L	+
SPTAN1	+
SPTSSA	-	0033P0003E02, 0104P0005G07
STAC	-
STARD13	+
STK11IP	+
STMN1	-	0058P0048B07
STMN3	+
STXBP5L	+	0205P0001D08
SUPT7L	-
SV2B	+
SV2C	-
SYN2	-
SYNJ1	+	0058P0005B03, 0103P0007E09
SYT4	+
TAC1	-
TBR1	+
TCERG1L	-
THBS4	+
THY1	+
TIMP3	-
TKT	+
TLL1	-
TLN2	-
TMEFF2	-
TMEM158	-
TMEM41B	+
TMEM50A	-
TMEM74	+
TMX4	+	0061P0020H01, 0063P0007G04
TNFAIP8L3	-
TOB1	-
TOMM70	+	0064P0013F03, 0203P0010F24, 0106P0001A10, 0203P0056A15, 0205P0011M12, 0206P0012M16, 0102P0013B10
TOR1B	+
TOX2	-	0104P0009H03
TP53I11	-	0202P0011N09, 0202P0040J17, 0202P0033I13, 0203P0035B20, 0203P0038G20
TRABD	-
TRAIP	-
TRIB2	-	0033P0003A05
TRIM8	+
TSPAN4	-
TTC14	-
TTC37	+
TTC39A	+
TTC8	+
TUBB2A	-	0205P0029F09, 0203P0062K17, 0106P0003C05, 0203P0065H20, 0203P0013N20, 0101P0005H02
TUBGCP5	-
TWSG1	-
UAP1L1	+
UBE2E2	-
UBE2J2	-
USO1	+
USP1	-
UXS1	-
WASL	+
WLS	-	0202P0010B13, 0202P0007K22, 0102P0015G02
WNT5A	+
ZBTB44	+
ZDHHC22	-
ZDHHC6	+
ZEB2	+
ZNF365	-
ZNF385B	+
ZNF423	-
ZNF706	-
ZNRF2	-
ADGRB3	-	0203P0056F04
B3GNT2	-	0202P0011N08, 0202P0028G13, 0202P0019A17, 0206P0012H16, 0102P0007F08, 0065P0011E06, 0064P0003A09, 0201P0011H01
CELF4	-
ERI1	+
GRIA4	-
ITPKA	-
LSAMP	-
TENM3	-	0203P0058P01, 0203P0009L09, 0202P0030F01, 0203P0035D06, 0203P0005M01
ZNF462	-
ACSL4	-
ADAMTS6	-
ADAMTS8	-
ADM	-
ADRA1D	-
AKR1B10	-	0057P0004A12
AKR1D1	-
ANKRD33B	-
ANKRD44	-
AQP1	-
ARFGAP3	-
ARHGAP20	-
ARHGDIB	-
B3GAT2	-
C1QL3	-
CAP2	-
CCDC85A	-
CCK	-
CEMIP	-	0065P0019G12, 0203P0039L17, 0206P0029B03
CHST2	-
CHST7	-	#N/A
CKAP2	-
CKMT1A	-
CPNE8	-
CREB1	-
CUX2	-
CYGB	-
CYP19A1	-
CYP1B1	-
DLX5	-
DNA2	-
DRAXIN	-	0201P0019A04, 0033P0002G03
EPB41L5	-
EPHA4	-
EPS15	-
FAM110D	-	0202P0048D21
FAM163B	-
FER	-
GNB4	-	0201P0020C03, 0203P0005G17, 0203P0042I05
GPR12	-
GPR27	-	0206P0015C17
GPR50	-
GPR78	-
GRIK1	-
HMGN5	-	0202P0004H15, 0202P0010P07, 0203P0065C12
HOPX	-
HPCAL1	-
ITM2C	-
JAKMIP1	-
KCND2	-
KCNIP1	-
KCNK5	-
KCTD4	-
KIAA2022	-
KLHL13	-	0104P0020H04
LRRIQ1	-	0205P0014O15
LYPD1	-	0104P0022A03
MAOB	-
MARCH5	-
MATK	-
MEGF6	-
MESDC1	-
MIRLET7D	-
MMD2	-
MRC1	-
MYCN	-
MYLIp	-
NADSYN1	-
NCALD	-
NECAB2	-
NECTIN3	-	0106P0007E06, 0205P0016G10, 0106P0010E02, 0203P0039A18, 0205P0007J16, 0202P0023F15
NELFCD	-	0202P0026E09
NEURL1	-
NEUROD1	-
NEUROD6	-
NFAM1	-	0106P0008C05
NLGN4X/Y	-
NPAS2	-
NR4A3	-
OXLD1	-	0058P0049H12
PCBP3	-	0205P0028B05, 0104P0033E06
PDGFRA	-
PEX5L	-
PGM2L1	-
PIP5K1B	-
PLPP4	-	0065P0004B04, 0202P0033L08, 0203P0057K10
PLPPR4	-	0205P0028L10, 0205P0003N02, 0206P0028E14, 0203P0066G17, 0203P0026A13, 0205P0008N07
PRELP	-
PRKCA	-
PRKCD	-
PROM1	-
PTPRN2	-
RAB36	-
RABGAP1L	-
RAP1A	-
RASD2	-
RASGRF2	-
RASL12	-
REV1	-
RFTN1	-
RGS12	-
RGS16	-
RIMS4	-
RNF152	-
RNF17	-
RNF182	-	0058P0056B03
RNPEPL1	-
RPL11	-	0101P0002C07
RPL18A	-
RPRML	-
RSPO3	-
SEPT12	-
SEPT6	-
SFT2D1	-
SGCD	-
SHC4	-
SLC35F1	-
SLC4A3	-
SMOC1	-
SPSB4	-	0203P0064P13
STXBP6	-
SULF1	-
SYBU	-	0205P0020F17, 0064P0014C03, 0063P0031D06
SYT10	-
TBCC	-
THSD7A	-
TIAM1	-
TMEM100	-
TMEM164	-
UNC5C	-
USP24	-
USP46	-
WASF1	-
WWC1	-
ZMIZ1	-
ZNF384	-
ABCA5	+	0102P0012G04
ACKR3	+	0205P0025B11
ACSBG2	+	0058P0033G03
ADA2	+
ADGRG1	+	0203P0035I10
AHNAK2	+
ANO5	+
ANXA6	+
APOH	+
AQP11	+
ARSG	+
ATP2A3	+
BCAP29	+
C11orf63	+
CABLES2	+
CADPS2	+
CAMKK1	+
CDH6	+
CDS1	+
CHGB	+
CHRNA7	+
CLDN11	+
CNIH3	+
CNTN5	+
COL12A1	+
COL21A1	+
COL4A2	+
COL6A1	+
CRHBP	+
CRISPLD1	+
CRYBG1	+	0203P0025D03
CXCL12	+
CYSTM1	+	0206P0019L02, 0203P0025A21, 0202P0049H23
DCHS1	+
DHCR7	+
DIAPH1	+
DIEXF	+	0064P0010E09, 0206P0007A02, 0202P0015B21
DNM3	+
DPP6	+
DUSP16	+
EVC	+
FGFR1	+
FKBP15	+
FNDC9	+	0058P0045C01, 0102P0016F08, 0203P0008L23
FST	+
GABRB3	+	0203P0049J19
GBX2	+
GIN1	+
GPAT3	+	0063P0030H09
GPC3	+
GPR155	+
GRID1	+
GRIN2A	+
HSF2BP	+
HTATIP2	+
HTR1F	+
IGF2	+	0103P0012F08
IL1R1	+
IL4R	+	0065P0014G11
IMMT	+
JMJD4	+
JTB	+
KCNS1	+	0061P0022C07
KCNS3	+
LGALS1	+	0202P0033C11, 0206P0024E06, 0061P0009E11
LGI1	+
LGI2	+
LMBR1	+
LMO2	+
LPCAT2	+	0202P0014E17
LPIN1	+
LTBP1	+
LTK	+
LURAP1	+	0205P0014O15, 0206P0008B24, 0063P0023H02, 0202P0015C05, 0203P0023M19
MAML2	+
MAP2K6	+
MBP	+
MFSD6	+
MGST3	+
MICU1	+	0205P0006P14, 0102P0015A08, 0206P0021C14, 0061P0023F10, 0203P0028B01, 0058P0016H01
MUSTN1	+
MYOC	+
NBL1	+
NFE2L1	+
NFKBIZ	+
NPY2R	+
NR0B1	+
NRP1	+
NSMF	+	0202P0021M14, 0069P0002E08, 0205P0020E08, 0202P0039N19, 0205P0029B01, 0106P0004H10, 0063P0033B08
NTS	+
ORAI2	+
P2RY8	+
P4HA2	+
PAQR9	+
PATJ	+
PGAP2	+
PGM1	+
PIGF	+
PLP1	+
PLPP1	+	0105P0012C09, 0105P0009F02
POP1	+
PRDX6	+	0058P0026A05
PRPF6	+
PTPRF	+
PVALB	+	0202P0049G09
PYGB	+
QSOX1	+
RAI1	+
RASGRP1	+
S100B	+
SACS	+
SCUBE1	+
SEMA3E	+
SEMA6D	+
SLC16A6	+
SLC22A16	+	0203P0025B21
SLC22A23	+
SLC35C2	+
SLC7A2	+
SMOX	+
SOD2	+
SOGA3	+	0205P0016G12, 0202P0028F12, 0203P0070F07
SORCS3	+
ST8SIA4	+
ST8SIA6	+
STK39	+
SYCP1	+
SYF2	+	0061P0008H08
SYNC	+	0203P0025P12
TENM1	+	0203P0058P01
TF	+
TK1	+
TMTC1	+
TNC	+
TNFRSF1A	+
TRAPPC9	+
TSPAN9	+
TTLL4	+
TTLL7	+
UBE2E1	+
UBLCP1	+
UCP3	+
UGT8	+
UHMK1	+
UNC119B	+
UTS2B	+	0203P0002P22, 0203P0047P17
ZFP91	+
FAM13A	+	0203P0068F17, 0203P0016B14
PCDH20	+
DRD7	-
NPY1R	+

## Sheet: Table S4
Table S4. List of genes that are differentially regulated in RA vs. VLA
RA Markers	Regulation	Oligo(s) updated or changed affecting scoring
A2M	+	0206P0027L02, 0202P0033B16
AARS2	-
ABCA1	+
ABCB1	+	0203P0052A19
ABCC5	+	0102P0012G04
ABCG1	-	0203P0021C23, 0205P0029A16
ABHD12	+	0061P0006B01, 0061P0033D09
ABL1	+
ABRACL	-	0065P0026G07
ACBD3	-
ACOX1	+
ACOX3	+
ACSF3	-
ACVR2A	-
ADAM12	+
ADAM17	+
ADAM23	+	0206P0029O17
ADAMTS19	-
ADCY9	-	0205P0008E04
ADCYAP1	-
ADGRL3	-	0203P0060K15, 0206P0023I24, 0203P0056G04
ADNP	-
ADORA1	+
ADPRH	+	0201P0014A09
ADPRM	+	0205P0030M06, 0203P0002C08, 0105P0023D02, 0202P0037B16
ADSS	-
AGK	+	0206P0019I14, 0201P0014A08, 0202P0030H20
AGPAT3	+	0202P0004K16, 0203P0006E18, 0203P0072K20, 0205P0011I21
AGTPBP1	-
AIDA	-	0201P0017C05, 0205P0022M05, 0205P0012K15
AIF1L	+
AIFM1	+	0203P0030C16
AKAP12	+	0104P0003D07, 0202P0021J14, 0205P0027P20, 0106P0011E11
AKAP2	+
ALDH3A2	+	0058P0054C04
ALKBH3	-
ALKBH8	+
ANK1	+	0205P0011C12
ANKRD10	-	0203P0022N11
ANKS1B	-	0205P0031C18
ANKS3	-	0203P0017K19
ANXA4	-
APCDD1L	+	0202P0011E13
APIP	-
APLP2	+
APOO	+
APRT	-
ARFRP1	+
ARHGAP18	+
ARHGAP31	+	0205P0019L17
ARHGEF7	-
ARIH2	+	0205P0013D22
ARNT2	-
ARPC5	-
ARPP21	-	0203P0052K08, 0202P0008J14, 0201P0003D07, 0202P0040A21, 0069P0005A06, 0205P0016N06, 0203P0034G12, 0202P0006A05, 0202P0014I12, 0202P0034K07
ASB3	-
ASCL3	-
ASXL3	-	0203P0045E02, 0202P0018O16
ATG12	+	0201P0001H08
ATG16L1	-
ATG2B	+	0102P0008H06
ATP2B4	-
ATP6AP1L	-	0206P0020O17
ATRN	-	0203P0049E02
ATXN10	-
ATXN7	-
AZI2	+
B3GALT2	-
B4GALNT4	-	0202P0029I23
B4GALT3	+	0205P0018I08
B4GALT4	+
BACH2	-
BAG2	+	0102P0013G08
BAIAP2	-
BBS2	+
BCAR3	+
BCL11A	-
BCL9	-	0203P0042I10
BEND7	+
BHLHE40	+	0206P0027A15, 0202P0046B12
BHLHE41	+
BLOC1S4	-	0069P0004E10, 0202P0029M13, 0202P0037D01
BSN	-
BTBD10	-
BTBD6	+
C10orf10	+	0063P0028H07, 0203P0002I06
C11orf58	-
C12orf49	+
C14orf37	+	0206P0014I20
C15orf41	+
C17orf75	+	0202P0009D09, 0203P0047H09
C18orf8	+
C1QTNF4	-
C22orf23	+
C2CD4C	-	0202P0019C23
C6orf203	+
C7orf50	+	0058P0029C09
CABP1	+	0206P0004C05, 0206P0018F06
CACNA1D	-
CACNA1H	-	0203P0001J22
CACNA1I	-	0105P0002F01, 0203P0058N23
CACNB2	-
CACNG2	+
CACNG3	-	0058P0058G04
CACNG5	+	0102P0015H07
CADM1	-
CAMK4	+
CAMKK2	+
CANX	+	0203P0027P07
CARNMT1	-	0063P0032F01, 0202P0038B21, 0206P0022M21
CAVIN4	-	0203P0032D16, 0205P0028E08, 0203P0065D11
CBLN1	-	0065P0009C05
CCDC167	-	0203P0054C18, 0202P0010P02
CCDC51	-
CCNYL1	+
CD151	+
CD47	-
CDADC1	-
CDC37L1	-
CDC42BPA	+	0205P0014M23, 0203P0062E17
CDC42SE1	-	0202P0003K11, 0202P0040K10
CDH11	-
CDH13	+
CDH7	-	0205P0006A05
CDH8	-
CDK19	+	0202P0024I03, 0202P0016I02
CDK2AP1	+
CDKL5	+
CDO1	+
CDV3	+	0202P0016F03, 0064P0022C05
CECR2	+
CELF6	-	0069P0001E09, 0203P0014G02, 0203P0072F09
CFAP69	-
CFAP97	-	0205P0030I03, 0203P0018C13, 0063P0015G01, 0202P0038P16
CGNL1	+
CHD4	+
CHD5	-	0206P0015F03, 0203P0003I01, 0206P0022K15
CHKA	-
CHODL	-
CHP1	-	0061P0028G09, 0206P0005O10, 0202P0005M08, 0206P0028E17, 0205P0025L11, 0206P0022J16, 0064P0012B03
CLIC4	+
CLMN	-	0203P0066J20, 0202P0006P22, 0203P0044G08, 0206P0002H12
CLUH	+	0205P0010N06, 0205P0030N24, 0104P0003B12
CLVS1	-	0203P0017B03, 0205P0028G03, 0203P0048L16
CMTR1	+	0202P0017F15, 0106P0001C11, 0065P0015C03
CNEP1R1	+	0058P0030H01, 0206P0006E08, 0202P0040M13
CNNM1	+	0205P0012L07
CNOT6	-
CNOT8	+
CNTN3	-	0061P0029H11
CNTN4	+
CNTNAP2	+	0203P0010G24, 0203P0036B20, 0203P0040P22
CNTNAP4	+
COG2	+	0203P0043B06
COG4	-
COL25A1	-
COPS8	+
COQ3	-
CORO2A	+	0203P0044I10
COX18	-
COX20	+	0058P0003B11, 0202P0008C08, 0104P0012C02
COX7A2L	+
CPNE2	-
CPNE4	+
CPT1A	+	0203P0033N13
CRCP	+
CRHR2	-	0064P0006F01
CSK	-
CSMD2	-	0202P0003D04
CSNK1G2	-
CTCF	-
CTHRC1	+
CTSD	-
CTSL	+	0203P0038M21, 0203P0005I13, 0202P0034K20
CTTN	-
CTTNBP2	-
CUX1	+	0202P0004D13, 0206P0028K13, 0203P0062F14
CWC22	-
CXADR	-
CXXC4	-	0106P0006F04
CXXC5	+	0202P0026G12
DAB1	+
DACT1	-	0202P0009P13
DCBLD1	-	0201P0018E10
DCBLD2	+
DCN	+
DCTD	+
DDX18	-
DDX19B	-
DDX46	+
DEGS1	+
DENND4A	-
DENND4C	+	0203P0027L09
DEPTOR	+	0206P0022N21, 0203P0010D20
DGKD	-
DGKZ	-	0202P0028H09
DHRSX	+
DHX37	+
DIP2C	-
DIRAS2	-
DIRC2	+	0201P0002D03
DISC1	-	0105P0012B09
DLGAP2	-	0106P0008F03, 0202P0041H02
DLK1	+
DLX2	-	0205P0011G05
DMAP1	-	0203P0045K24, 0105P0004F05
DMXL2	-
DOCK10	+
DOCK4	-
DOK4	-
DOK6	+	0202P0020N19, 0202P0032M22, 0203P0023I06, 0203P0069G24, 0205P0007E19, 0206P0029M08
DPF3	+	0105P0009B02, 0063P0003A08
DPP10	-
DPY19L1	-
DPYSL3	-
DRD2	-	CUST_8_PI378557843, CUST_12_PI378557843
DUSP19	+
DYDC1	+	0202P0008B11
DYNC1H1	-
EBF3	+
EEPD1	+	0203P0048A07
EGR1	-
EHD4	+
EHHADH	+
EIF4B	-
EIF4G1	-
EIF4H	-
ELOA	-	0206P0014E22, 0203P0007C21, 0206P0012G23, 0203P0053H16, 0201P0020E08
ENTPD5	+
EPC1	-
EPHA5	-	0205P0026H10
ESRRG	-
EXD3	-
EXOC1	-
EXOC2	-
FAAH	-
FABP5	-	0205P0026G15
FAM118A	-
FAM124A	+	0202P0010F21
FAM133B	+	0105P0012B04, 0205P0006J24
FAM13C	-	0205P0030I01, 0203P0018N01, 0203P0004H04
FAM167A	+
FAM196A	+	0065P0009H11, 0202P0031I13, 0203P0008J19
FAM19A2	-
FAM19A5	-
FAM20B	-
FAM84A	-
FANCL	-
FARP1	+
FASTKD2	-
FAT3	-
FBXL2	+	0202P0007M22, 0205P0008B06
FBXO3	-
FBXO4	+
FBXO42	-	0205P0006K05
FBXO48	+
FEM1A	+	0203P0012J11
FEM1B	-
FGF9	+
FGFR2	+
FHOD3	+	0201P0017A09, 0203P0004O05
FIGN	+	0201P0005G09, 0203P0037A02, 0203P0054I20
FIP1L1	+
FLT1	+	0205P0002G07
FLT4	+	0202P0025L06
FLVCR1	-	0063P0003E11, 0202P0037C20, 0205P0023O03
FN3K	+
FNBP1	-	0101P0002H02
FNDC5	-	0202P0012E18
FOS	-
FOXG1	+	0205P0006E16
FOXN3	-
FOXO3	+
FPGS	+
FRMPD4	+
FRZB	+
FSTL1	+	0206P0013D01
FSTL4	-
FUT8	-	0206P0015L18
GABRD	-
GABRE	+	0205P0007N05
GAD2	-
GALM	+
GALNT14	-
GALNTL6	-	0203P0066A16, 0202P0037M13
GAP43	-
GART	-
GCLC	+
GDAP2	+
GJA1	+	0065P0001C06
GLG1	+
GLT1D1	-
GMCL1	+
GMPS	-
GNAQ	-	0205P0004J14
GNPTAB	-
GOLGA3	+
GPAT4	+	0063P0010H01, 0203P0018F03, 0206P0016G07
GPBP1L1	+
GPM6A	-
GPR85	+	0206P0015C17
GRID2	-
GRIK2	-	0203P0022M07
GRIK3	+
GRIP2	-
GRM4	+
GRM5	-
GRTP1	+
GSN	+
GSTO1	+
GTF2A2	+
GTF2H3	-	0063P0011B01
HCFC2	-
HDAC2	-
HEATR1	+
HECW1	-
HEXDC	-	0203P0036L17, 0202P0022O15, 0203P0046P06, 0206P0014F01, 0206P0026P07
HEY1	-
HHAT	+
HHATL	+
HHIP	-	0201P0010H01
HIST2H2BE	+	0063P0023F05
HIVEP3	-	0205P0009L19
HMBS	+
HMGB2	+
HMGXB4	+
HMOX1	+
HMOX2	+	0203P0041G01, 0063P0002E03
HNRNPLL	-	0203P0060G08, 0201P0006F03, 0202P0036O11, 0202P0037K03
HPCAL4	-
HS3ST5	+
HSD17B7	-
HSPB11	+	0201P0014G04
IFT46	+	0203P0040A20, 0205P0029M04
IGFBP5	-	0203P0034I13, 0063P0032D12
IGSF9B	-	0202P0016K10, 0205P0030C01
IKZF5	+	0103P0004C02
IL1RAPL2	-
IL6ST	+
IMMP2L	+	0206P0021P21
IMPACT	-
INF2	+	0203P0026N20
INPP5D	-
INSM1	+
INTS2	+
INTS6L	+	0203P0071K03, 0061P0032F04, 0203P0033F19, 0065P0026E07, 0065P0002G10, 0202P0034B23, 0203P0026B20, 0203P0052B08
IPMK	+
IPO8	+
IPP	+
IRX1	+
IST1	+	0061P0013A08, 0063P0003G02, 0203P0045A07, 0202P0031B24
ITPK1	-	0203P0012J03, 0206P0010I23
ITSN1	-	0203P0068I19, 0203P0059I20
JAGN1	-	0058P0033G03, 0058P0011G07
JMY	+
KCNAB2	-
KCNC1	+	0202P0024B09, 0202P0026G01, 0206P0006I20
KCNC2	-
KCNG1	-
KCNJ4	-
KCNJ8	+
KCNK10	-	0202P0015A15
KCNK2	+
KCNK9	-
KCNMB2	-
KCNQ3	-	0202P0023H02
KCNQ5	+	0202P0006C18
KCNS2	-
KCNT1	-	0106P0010C10
KCTD15	-
KCTD3	-
KDM8	+	0202P0033F07, 0206P0006I10
KIAA0232	+
KIAA0408	+	0203P0068P10
KIAA1211	-
KIAA1324L	+
KIAA1328	-	0203P0039F24
KIAA1462	+	0202P0017N21
KIAA1644	-
KIF26B	-	0205P0028K22
KIF27	+
KLF6	-
KLHL18	-
KLHL20	-
KLHL24	+	0202P0012D10
KMT2C	+	0203P0008H16, 0202P0009E11, 0202P0008A01
KNDC1	-
KSR1	+
LAMP1	+
LANCL3	+	0202P0029B02
LARP4	+
LCMT2	-
LDAH	-	0202P0018P14, 0202P0047M08, 0202P0046L13, 0203P0055J04
LDLRAD3	+
LEF1	+
LGALS8	+
LHFPL4	-
LHX9	-
LIMK2	+
LLPH	-
LMAN1	+	0206P0006D24, 0203P0070N12
LMO3	+	0202P0034N09, 0058P0009B02
LMO7	-
LMTK2	+
LNX2	-
LPAR1	+
LPIN2	-	0203P0031O11
LRRC1	+
LRRC10B	-
LRRC7	-	0203P0004H13
LRRC8D	-	0203P0020G16
LRRN1	+	0104P0004E10
LRRN2	-
LRRTM1	-
LRRTM2	-
LSM14A	+
LSM14B	-
LTN1	+	0205P0016F09, 0065P0003G06, 0202P0020I24, 0205P0012F11, 0206P0016O07
MAB21L1	+
MAEA	+
MAGT1	+
MALSU1	+	0058P0021A11, 0203P0030D19, 0058P0055G09, 0203P0007J03, 0065P0003B05
MAN1A1	-	0206P0018G11
MAN1B1	-	0203P0031L13
MAP1A	-	0203P0008M12, 0203P0059M13
MAP3K4	-
MAP4	-	0206P0029O15
MAP7	-	0203P0062N17
MAPK11	-
MAPK8	-
MAPRE1	-
MAPT	-
MARCKS	-	0065P0026D11, 0203P0046C11
MARVELD3	+
MBD4	-
MCAT	+
MCF2	-
MCM4	+
MDM1	-	0203P0038C18
MEAF6	+	0064P0014G02, 0104P0004A04, 0203P0039G18
MED13	+
MED24	-
MEF2C	-
MEGF11	+
METTL16	-	0203P0056N23, 0203P0062N21, 0203P0026H14, 0203P0010J14, 0069P0005C12
METTL7A	-
MEX3A	-
MICAL3	-	0206P0013O10
MICU3	+	0203P0066H04, 0062P0002E03, 0205P0021K23, 0202P0043G03, 0069P0003G07, 0205P0006N20
MID1	-	0105P0029D07, 0203P0035D02
MIER1	-
MINDY2	+	0202P0027N23, 0202P0030L03
MIR137	-	0202P0006L05, 0206P0016O05
MKRN2	+
MLH1	-	0202P0016C07
MLLT3	+
MLXIP	-
MMGT1	+
MND1	-
MORC2	+	0065P0009E02
MORN4	-	0205P0024B14
MOSPD2	-
MPP7	-
MPRIP	-
MPZL1	-
MRPL19	+
MRPL38	-
MRS2	+
MSANTD1	+	0058P0038F11, 0202P0007D19
MSH4	-	0203P0007M18
MTA1	+
MTCL1	+	0106P0011G12, 0203P0056I17, 0205P0027E12
MTIF2	-
MTPN	-
MTUS1	+	0202P0040N17
MUTYH	-
MVD	-
MYO10	-
MYO1B	+
NACC2	+
NAT10	+
NAT8L	+	0202P0005P20, 0202P0032N16, 0203P0022I15
NCLN	+
NDFIP2	+
NEDD1	+
NEGR1	-	0105P0022G04, 0203P0071C07
NELFB	-	0203P0031B05, 0206P0020H12, 0063P0029F08, 0206P0024L05, 0203P0018L24
NELL1	-
NFIC	+	0206P0023C10
NFKBIE	-
NGEF	-	0202P0033E06, 0203P0027F09
NHS	+
NIFK	-	0063P0016G03, 0205P0030B04, 0206P0006C16, 0206P0022L24, 0202P0038G06
NIN	+
NIP7	-
NIPSNAP2	-	0202P0024M14, 0206P0004G11, 0205P0012O02, 0202P0046N10, 0058P0062H12, 0061P0024F02, 0201P0007B12
NKD1	+	0203P0018J22, 0203P0057H01
NMB	-
NME7	+
NOD1	+
NOL11	-
NOL4	-	0063P0029A01
NOTCH2	-	0202P0007M13
NPY1R	+
NR2C1	-
NR3C2	-
NRN1	+	0202P0016E18
NRXN3	-	0202P0021M14, 0069P0002E08
NSD1	-
NSD2	-	0202P0048D22, 0203P0039P06, 0203P0038M14, 0202P0036K12, 0203P0026E11, 0202P0014D20, 0206P0011H01
NSUN2	+
NTRK2	-	0064P0008E04
NUBP1	+
NXPH1	+
OGDHL	+	0061P0013G08
OIP5	+	0205P0019G16
OPRL1	-
OPRM1	-	0205P0022N14
OSBPL10	+
OTX2	+
OXSR1	-
PACSIN1	+
PAFAH1B2	-
PALLD	-
PALM2	-	0201P0022G05
PAM	-
PARD3	-
PARL	+
PARP16	+
PBX1	-
PBX3	-
PCDH17	-	0203P0049P04
PCNX2	+	0202P0008B08, 0101P0010H01
PCSK1	-
PCYOX1L	-
PCYT1A	+
PDCD5	+
PDE5A	+
PDE7B	+
PDE8B	+	0202P0029K21
PDGFA	-	0202P0029I24, 0205P0017P21, 0203P0060O02
PDGFC	+
PDIA4	+
PEAK1	-	0106P0009F08
PECR	-
PEMT	+
PEX11A	+	0203P0027B09
PEX13	-
PEX14	+	0203P0031P23
PFKP	-
PHC3	+
PHF21A	+
PHYHIPL	-
PIBF1	-
PICK1	-
PIK3R4	+
PINK1	+
PISD	+
PKIA	-	0203P0023D15
PKM	-	0202P0018O06
PLA2G6	+
PLCB1	-
PLCB4	+
PLEKHG1	+
PLEKHO2	+
PLS3	+
PLXDC2	-
PLXNA1	-
PLXNC1	-
PM20D1	+
PMEPA1	-	0203P0008F10
PMP22	+
PMPCA	-
PMPCB	+
PMS1	+
POC5	+	0203P0062G02, 0203P0021D09
POLG	+
POLR3H	+
POM121	-	0206P0020I18
POU2F1	+	0203P0037D07
POU3F4	-	0203P0048A08
PPFIA2	-
PPFIA4	-	0203P0043O10, 0058P0060F02, 0106P0003E07
PPHLN1	-
PPM1B	+
PPP1R14C	-
PPP2R2A	-
PPP2R5E	-
PPRC1	-
PRDM10	+	0203P0031M15
PREP	+
PRKAA2	-
PRKAR1B	-
PRKCE	-
PRKRIP1	+
PRMT8	+
PRPF4B	-
PRPS1	-
PRPSAP1	+
PRR14L	-	0205P0012K21, 0203P0004A06, 0101P0003F05, 0205P0002B12
PSME3	-
PTGFRN	+
PTP4A3	-
PTPMT1	-
PTPN5	-	0203P0061E11
PTPRD	-
PTPRK	-
PUF60	-
QPCT	-
QSOX2	-
R3HCC1L	-	0203P0038D10
R3HDM1	-
R3HDM4	-	0202P0046L12
RAB11FIP2	-
RAB11FIP4	-	0202P0015N01, 0202P0021I22
RAB22A	+	0202P0013J10, 0202P0021P08
RAB26	-
RAB28	-	0205P0024C19
RAB39A	-	0203P0071F14, 0205P0015D05, 0203P0018D19, 0203P0038L15
RAB8A	-
RAB8B	-
RABEPK	-
RABGEF1	+
RABGGTB	+	0202P0004K15
RAD23B	-
RAD54L2	+
RALYL	-	0202P0044H18
RANBP3	+
RARRES1	+
RARS	+
RASGRF1	-
RASSF8	+	0203P0052E13
RBFOX1	+	0203P0051O08, 0203P0023I15, 0106P0002E07, 0202P0019J14, 0061P0015G10, 0206P0008O19, 0202P0016N01
RBL2	+
RBM6	-
RBMS3	+
RCBTB1	-
RDH14	-
RDX	+	0105P0010D01
RECK	+
RECQL	-	0104P0012H07
REEP2	+	0202P0013I03
REEP3	+
RELN	-	0103P0013D05
RFC1	-
RGN	+
RGS20	-	0206P0028H11
RGS6	-	0203P0067B03
RHOB	+
RHOJ	-	0203P0004M08, 0205P0018P17, 0205P0015O06
RHOT1	+
RIMKLB	+	0203P0037J23, 0206P0031H20
RMND5A	+
RNASEH2B	-
RND2	-
RNF126	-
RNF149	+
RNF157	-
RNF169	+
RNF8	+
RPH3A	-	0202P0003H18
RPRD1A	-	0202P0034C10, 0202P0023J22
RRAGA	-	0058P0025H01
RRP7A	-
RRP7BP	-	0203P0003D07, 0065P0015H04
RTCA	+	0206P0007E17, 0203P0053K03, 0203P0070I03
RTCB	+	0201P0002F03
RTN4R	-
RUFY1	-
SAFB	-	0202P0031G07, 0202P0034A16
SAFB2	-
SAG	+
SAMD10	-
SAMD8	+	0202P0033M10, 0205P0006G03
SATB2	+
SCARB1	-
SCG2	-
SCN3B	-
SCO1	-
SDC1	-
SDHA	-
SDHAF4	+	0203P0051C15, 0105P0024G03, 0203P0041C12, 0203P0026B24, 0203P0041G22
SDK2	-
SEC11A	-
SEC24C	-	0203P0031I17
SEC61B	-
SERTM1	+	0206P0019A12, 0206P0006C11, 0063P0028F09, 0103P0010F07, 0203P0041N15, 0203P0061C15
SETD9	-	0203P0029F06, 0205P0029K02, 0205P0028I12, 0202P0031H03
SEZ6L	-	0205P0029O18, 0205P0027J10
SGCZ	-
SGSM3	-
SHANK2	-	0203P0070H02, 0203P0005C22
SHC3	-
SHISA5	-
SHISA9	-
SHPRH	+	0203P0030E09
SIDT1	-
SIK1	-	0202P0027C24
SIL1	+
SIRPA	-
SIX3	-
SLC12A4	+
SLC12A5	-
SLC15A2	+	0201P0008H01
SLC16A14	+
SLC22A7	+
SLC24A4	+	0201P0012F09, 0203P0070D19
SLC25A10	-
SLC25A15	+
SLC25A29	+
SLC29A4	-
SLC35E3	-
SLC38A7	-
SLC39A12	+
SLC44A1	+	0202P0043N21, 0206P0012F11
SLC44A5	+
SLC48A1	-
SLC4A8	-
SLC6A11	+
SLC6A17	-
SLC8A1	-
SLF1	+	0206P0012D03, 0203P0057B13, 0202P0007O01
SLIRP	-	0202P0027L15, 0061P0005G10, 0203P0051M16
SLIT1	-
SLMAP	-
SMAD1	+
SMAD7	-
SMARCA2	-
SMCO4	-	0202P0024J04, 0203P0031O09, 0061P0013D03
SNAP29	+
SNCA	-
SNIP1	+
SNN	-
SNRNP48	+
SNX14	+
SNX6	+
SOCS4	-
SORL1	+	0206P0012M21, 0206P0017I08
SOX11	-
SOX30	+
SOX6	-	0205P0007A19
SP5	-
SPAST	+	0202P0031K09
SPATA20	-	0058P0047E06
SPEG	-	0206P0027B06
SPTLC2	+	0202P0023M18, 0203P0057B05
SRSF11	-	0205P0012F06, 0203P0027N03, 0202P0022H22, 0203P0050I06, 0061P0028B04
SRSF7	-	0206P0019L16, 0202P0044A03, 0202P0024K18, 0202P0021P11, 0202P0007F04, 0203P0042C24, 0203P0054F16, 0202P0027G05, 0203P0010N03
SSBP2	+
ST3GAL5	+
ST6GAL1	-	0205P0008M24
STK32B	-
STMN1	-	0058P0048B07
STX17	-
STXBP3	-
SUGP2	+	0206P0022D15, 0206P0011L15, 0206P0025I20
SUMF2	+
SURF4	+
SUSD6	+	0203P0058B12, 0202P0048G16, 0104P0024D01
SV2C	-	0105P0008A03, 0202P0016G12
SYAP1	+
SYNPR	-
SYT12	-
SYT13	-
SYT17	-
TAGLN3	-
TAX1BP1	-
TBC1D16	-	0203P0015E20
TBL1X	-
TBR1	-
TCEA1	-
TCHP	-
TFDP2	+	0106P0006B09
TIMP3	-	0202P0021M08
TLE1	+	0203P0029B15, 0203P0045F14, 0203P0039P21
TLN2	-
TMCC1	+
TMEFF1	-
TMEFF2	-
TMEM128	+
TMEM150C	-
TMEM158	-	0203P0066G09
TMEM163	-
TMEM170B	-
TMEM229B	+	0102P0013F11
TMEM234	+	0058P0061D07, 0104P0017B09, 0103P0006F08
TMEM255A	-	0203P0053N16, 0203P0023G11, 0206P0029P10, 0203P0039B24
TMEM267	+	0206P0010M08, 0206P0009B01
TMEM97	-
TNFAIP8L3	-
TNRC18	+	0064P0018D09
TOP1	+
TP53I11	-	0202P0011N09, 0202P0040J17, 0202P0033I13, 0203P0035B20, 0203P0038G20
TPBG	-
TPD52	-
TPRA1	+	0202P0004C12, 0202P0009N15, 0061P0023D09
TRAF5	-	0063P0012C01
TRIM37	-
TRPC3	+
TRPM7	+	0206P0015K12, 0202P0004O21, 0063P0012D03, 0065P0019B11
TRRAP	+
TSC2	-
TSPAN14	+	0206P0008E02
TSR1	-	0205P0018E16
TTC9	-
TUBB2A	-	0205P0029F09, 0203P0062K17, 0106P0003C05, 0203P0065H20, 0203P0013N20, 0101P0005H02
TUBGCP4	-
TVP23A	+	0058P0021H10, 0061P0009G04, 0058P0016A07, 0202P0036A10
TXNDC12	+
TXNRD1	+
TXNRD2	+
UAP1L1	+
UBA6	-
UBAP1L	-
UBE2G2	+
UBE2J1	+
UBFD1	-
UBTD2	-
UCHL3	-
UFL1	+	0205P0022F12, 0202P0012E05, 0206P0012P07, 0206P0013L10
UNC5A	-
UPF2	+
UROD	-	0203P0028A14
USP14	+
USP15	-
USP7	-
UVRAG	+	0203P0051L21
UVSSA	-	0203P0004P02
VAMP2	-	0106P0011G02, 0202P0027D18, 0203P0056E21
VANGL2	-
VASH2	+
VAV2	-	0202P0011P07
VSTM2A	-	0205P0005L05
WASL	+
WBSCR17	+
WDFY1	+
WDR43	-
WDR92	+
WWC3	+
WWP2	-
XKR7	-
XRCC6	+	0063P0025F01
YARS	-
YIPF4	+
YPEL1	+
YWHAH	-
ZBTB16	-
ZC3H11A	-
ZC3H13	-
ZDHHC22	-
ZEB2	-
ZFAND1	+
ZFP36L1	+
ZFP36L2	+	0205P0025K24
ZFPM2	+
ZFYVE9	+	0205P0014P14
ZIC1	+
ZMAT3	-
ZMYND11	-
ZNF277	-
ZNF451	-
ZNF512B	-
ZNF710	-
ZNRF1	-
ZNRF3	+	0203P0015F03
AREL1	-	0203P0019G08, 0206P0014N18, 0202P0005G01, 0101P0009C11
LAMTOR2	+	0203P0033B06, 0206P0015J23, 0061P0008D05, 0202P0022N10, 0206P0019C16, 0061P0010E02
NCS1	+	0203P0031G18, 0202P0034P13, 0058P0040G02, 0202P0020J05, 0202P0028K13
NPY6R	-	0203P0048H09
PHF24	-	0203P0002B06, 0105P0006E01, 0202P0045G19, 0206P0020D19
PIEZO2	-	0202P0023G14, 0203P0023K15
PTBP3	+	0206P0011D21, 0203P0047I10
SCAI	-	0205P0004L07, 0203P0011L16, 0205P0016B24, 0202P0006P07, 0203P0055G09
SPECC1	-	0202P0018C22, 0202P0027D17, 0202P0007L05
TECPR2	+	0201P0024F03, 0202P0005F01, 0202P0038D24
TENM3	-	0203P0009L09, 0202P0030F01, 0203P0035D06, 0203P0005M01
YAE1D1	+	0203P0040M16, 0203P0036A16
ZBTB18	-	0063P0025G03, 0057P0001D04, 0202P0041K02, 0063P0009D04, 0203P0012E15, 0203P0036N15, 0103P0016G06, 0061P0001E12, 0201P0002H12, 0064P0015H04
AASDH	+
ABTB1	-
ABTB2	+
ACKR3	+	0205P0025B11
ACMSD	-
ACOT8	-
ACOX2	+
ACP6	+
ACSL3	+
ACSL4	-
ACSL6	+	0104P0011G11, 0202P0046O04
ACTA1	+	0104P0018H03
ADA2	+
ADARB2	-
ADGRA2	+	0202P0030C13
ADGRB2	-	0202P0016M06, 0202P0020E13
ADGRG1	+	0203P0035I10
ADGRL2	-	0104P0020A07, 0202P0007A08, 0202P0006O23, 0202P0030G03, 0205P0006J21
ADHFE1	+
ADRA2C	-	0203P0062P19
AFAP1L2	-
AGA	+
AGAP1	+	0101P0004C03
AGPAT4	-
AGPAT4-IT1	+	0202P0017A16, 0203P0059A15
AKAP14	+
ANGPT4	+	0061P0005F11, 0205P0009H19
ANKRD26	-
ANKRD9	+
ANKS6	-
ANO5	+	0202P0032D13
ANOS1	+	0202P0033D21
ANP32B	-	0206P0008G21, 0203P0021H02
ANXA5	+
ANXA6	+
AP1S3	+
AP3S2	-	0061P0023C02, 0058P0040B05
APOA1	-	0061P0009G01, 0203P0072M14
APOH	+
AQP1	#N/A	#N/A
AQP11	+
ARC	-	0203P0012E05, 0202P0004B12, 0104P0035E09
ARFGAP2	+
ARFGEF3	-	0203P0028A10, 0203P0019H24, 0203P0016L04
ARG2	-
ARHGAP15	-
ARHGAP39	-
ARHGEF10	-	0201P0022C04
ARHGEF6	+
ARL8A	-
ARMC3	-
ARMC6	+
ASB14	+
ASCC2	-
ASPA	+
ASS1	+
ATF6	-
ATP5G2	-	0205P0015O10
ATXN1	-
B3GAT1	-
B3GAT1L	+	0202P0009A08
B4GALT1	-
BAALC	-
BARD1	+
BCAR1	-
BCAS1	+
BCHE	+
BEND5	-
BHLHE22	-
BICRAL	-	0205P0004J20, 0104P0016A02
BPHL	+
BRINP2	-	0206P0012L02, 0203P0064B18, 0205P0026B08
C11orf24	+
C11orf57	+
C11orf96	-	0201P0010A10
C12orf4	+
C12orf75	+	0206P0011M10
C15ORF40	-
C1ORF198	+	CUST_30_PI380661640, 0105P0008C06, 0104P0009D09, 0202P0022G21
C1orf50	+
C1QL3	-	0202P0029K14
C21ORF33	+	0105P0020A05
C21ORF59	-
C2ORF69	+
C2ORF88	-
C3ORF14	-	0201P0019C06
C3ORF58	+
C3orf70	-
C5orf49	-
C5orf51	+
C7orf25	+
C8orf48	-
C9orf16	-	0063P0024A10
C9orf3	+
CA13	+
CA8	+
CA9	+
CANT1	+
CAPN7	-
CAR15	+	0061P0011H03
CARF	+	0203P0011K10
CARHSP1	+
CARTPT	-
CBARP	-	0202P0027D20, 0203P0037L17
CBFA2T2	-	0105P0010D12
CBLL1	-	0206P0013N07
CBR4	+
CC2D1B	+	0205P0016E13
CC2D2A	-
CCDC137	-
CCDC77	-
CCDC80	-
CCNB2	+
CCNO	-
CCSAP	-	0203P0047P08, 0202P0028G07
CCSER2	+	0203P0043H02, 0203P0057E04
CD24	+	0202P0026C04
CD38	+	0058P0059C01
CDA	-
CDAN1	-
CDC20	+
CDC25A	+
CDH5	+
CDK17	-	0203P0070E24, 0103P0009C05, 0206P0018J15, 0202P0016G20
CDK5R2	-
CDKN2C	+
CEBPD	+	0202P0010A15, 0206P0014N08
CENPM	+
CEP19	+	0065P0026A03, 0203P0024L17, 0203P0052F20
CEP44	-	0205P0030N19, 0203P0067C13
CEP78	+	0206P0019A23
CFAP43	-	0203P0007L08, 0203P0063P11
CGN	+
CH25H	+
CHAC1	-
CHCHD10	+
CHD1L	+
CHGA	-
CHL1	+
CHM	+
CHRM5	-
CHSY3	-	0205P0021J05
CIR1	+
CITED4	-
CLN8	+
CLSTN3	-
CLVS2	+	0058P0051C07, 0202P0034J14, 0205P0025J05, 0103P0002H05
CLYBL	+
CMC4	-	0205P0021I23, 0203P0021C20
CNOT1	+
CNP	+
CNPPD1	-	0206P0030F09, 0058P0053F10, 0203P0067H16, 0206P0005N15, 0205P0019L15
CNTN5	-
CNTNAP5	-
COA3	-	0203P0021G08
COBL	+	0203P0067P03
COG7	-
COL6A1	+
COL7A1	-
COLEC11	-
COQ4	-	0057P0004F01
COQ7	-
COX15	-
COX19	-
CPM	+
CPN1	-
CPNE8	-
CREM	-	0203P0021E11
CRH	-
CSPG5	-	0202P0040G19, 0206P0029A20
CTNNBL1	+
CTSO	-
CTSV	+
CYGB	-
CYP1B1	+
CYS1	-
CYTH1	-
D2HGDH	+
DAP	-
DAP3	+
DBR1	-
DBX2	+
DCDC2	+	0202P0034E11
DD1CR	-
DDX31	+
DDX51	+
DENND3	+
DGKH	+	0203P0026C15
DGKK	-	0206P0023N02, 0206P0029G13, 0206P0017K04
DHRS12	-
DHRS7	+
DHX57	-
DICER1	-	0106P0006B05
DIDO1	-
DIEXF	-	0064P0010E09, 0206P0007A02, 0202P0015B21
DIRAS3	-	0058P0062G05, 0202P0014L05, 0061P0034F05
DKK3	-
DLX5	-
DMBX1	+
DMXL1	+	0203P0049P11, 0105P0004F12
DNAH12	+
DNAJC24	+
DNAJC25	+
DOC2B	-	0205P0019N23
DOLPP1	-
DOPEY1	-
DPH7	+
DPP4	+	0202P0031F05, 0203P0024M13
DPYD	+
DRD5	+
DUSP15	+
EAPP	+
EBNA1BP2	+
EDARADD	+
EFCAB7	+
EGFLAM	+
EGR2	-
EIF2B1	-
ELFN1	-	0203P0036C21
ELN	-
ELOVL2	+
ELOVL5	+
ELP2	+
EMC2	+	0069P0002G07, 0105P0021C10
ENDOD1	+
ENHO	-	0206P0030H09
ENTPD7	-
EPB41	+	0203P0050L03
EPHA4	+	0202P0031E02
EPHA6	-	0106P0004F08, 0203P0030K18
EPHB3	-	0202P0041C19
EPS15	-
EPSTI1	-
ERC1	-
ERC2	-
ERCC6	+
ERH	-
ETAA1	-
ETFA	+
EXD2	+	0203P0046O19, 0205P0025C01, 0203P0025L06
FABP3	-
FAM120B	-	0058P0046F01
FAM122A	+
FAM135B	+
FAM163B	-
FAM171B	-
FAM174A	-
FAM175B	-
FAM214B	-
FAM35A	+
FAM43B	-
FAM53A	-
FAm76A	+
FAR2	+	0106P0003G01
FAT1	-
FBLIM1	+	0202P0036G04
FBLN2	-
FBRSL1	+
FBXO2	+
FCHSD1	-
FERMT2	+	0203P0038N16
FGD5	+	0205P0023B12
FGF13	-
FGF8	+
FGFR1	+
FHDC1	+
FHIT	-
FITM2	+
FJX1	-	0203P0056C23
FKBP5	+
FKBP8	-
FLI1	+
FMNL2	+
FNDC1	+
FNDC3B	+
FNDC9	-	0058P0045C01, 0102P0016F08, 0203P0008L23, 0203P0024O14, 0206P0010B16
FOLH1	+	0203P0039F09
FOXJ1	+
FOXRED1	+
FRA10AC1	-	0202P0036E03, 0202P0017P15, 0203P0024D14
FRYL	+
FST	-
FUCA2	+
FXYD2	+	0058P0022G05
FXYD6	+	0205P0029I21, 0105P0025C02, 0203P0028A11, 0203P0047G10
FZD1	-	0064P0016A07
FZD7	-
FZR1	-	0205P0022K09
G2E3	-	0203P0045L03, 0202P0023J08
GAA	+
GABPA	+
GABRB3	-	0203P0049J19, 0203P0059F22
GABRG3	-	0206P0018B13
GAD1	+	0202P0003L14, 0205P0008J06
GADD45A	-
GADD45G	+	0202P0022G02
GALE	-
GALNT3	-
GCHFR	+	0202P0023F07
GCLM	+
GCNA	+	0206P0028E10
GDF3	-
GDPD5	-
GEMIN5	-
GEMIN8	-
GFRA1	+
GGA1	-
GGH	-
GGT1	+
GGT5	+
GINS3	+	0203P0040A10
GIT1	-
GJB1	+
GJB7	+	0203P0069A11
GJD3	+
GK5	+
GLYCTK	-	0206P0027L12, 0202P0020A20
GMEB2	-
GMNN	+	0203P0008F13, 0203P0072L06
GNB1L	-
GPAM	+
GPAT3	+	0063P0030H09
GPATCH1	-
GPC4	+
GPD1	-	0103P0017A02, 0203P0067F21
GPNMB	+	0064P0006B04
GPR107	-
GPR158	-
GPR180	+
GPR37L1	-	0202P0049I11
GPR63	-	0203P0037E18
GPR75	+	0206P0022P09
GPR83	+	0206P0006K20
GPRIN1	-
GRAMD3	+
GRB10	-
GRIA1	-	0203P0066P20
GRIK1	+
GRIN2A	+	0201P0020C12
GRIN3A	-
GRM2	-
GSTA2	+
GSTA3	+
GSTZ1	+
GTF2H2	-
GTSF1	+
H2AFX	+
HAUS8	+	0202P0011C03
HDHD5	+	0061P0003C01
HEPH	+
HERC1	-
HEYL	-
HIST2H2B-related	+	0203P0006G16
HMG20B	-
HOMER2	+
HPCA	-	0203P0001J02
HPS5	+
HRASLS	+	0065P0021A11
HSFY2	-	0202P0023E01, 0205P0025K22
HSP90B1	+	0202P0003I05
HSPA12A	-
HSPB8	-
HSPBAP1	+	0203P0007C20
HTR1B	+
HTR2C	+	0203P0025B04
HTR7	-
HYI	+
ICOSLG	+	0205P0011A12
IDH1	+
IDNK	+	0063P0009A07, 0103P0002A07
IER3IP1	+	0105P0012G05
IER5	-
IFFO2	-
IFNGR1	-	0202P0034D03
IGF2	+	0103P0012F08
IGFBP7	+
IGSF1	-	0105P0007F09
IL17D	+	0205P0031B22
IL17RA	-
IL1B	+
IL1RAP	+	0205P0025D07
ING1	-
INHBB	-
INPP5B	+
INPP5F	-
IQCK	+	0203P0052H06
ITFG2	+
ITGA1	+	0203P0059D02
ITGA4	-
ITGA9	+
JAKMIP1	+
JAM2	+	0203P0031F21
JPT2	+	0106P0008F05
KANK3	+
KATNBL1	-	0202P0022H12
KAZALD1	-
KBTBD11	+
KCNA2	-
KCNA3	-	0203P0016G17
KCND2	-
KCND3	-
KCNIP1	-
KCNIP2	-
KCNJ2	+
KCNK12	-	0205P0016P07
KCNK15	-
KCNQ2	-	0202P0018J05
KCNS1	+	0061P0022C07
KCNT2	-
KCTD9	+
KDM1A	+	0104P0036F12, 0205P0025L06
KIAA0040	+
KIAA0100	-
KIAA0586	+
KIAA0930	+	0106P0011C12, 0205P0028L08, 0202P0038D02
KIAA1468	-
KIF4A	+
KITLG	-	0203P0068H01
KLF12	+
KLF8	-	0202P0047A03
KLHDC8B	-
KLHL12	-
KLHL13	-	0104P0020H04
KLHL14	+
KREMEN1	+
KYAT1	+	0061P0007D08, 0063P0016C11
L3MBTL3	+	0058P0005D08
LAMC1	+
LAMP2	-	0203P0072G23, 0201P0018E09
LARGE1	-	0206P0013L14, 0101P0000G09, 0206P0021C20, 0206P0007C19, 0203P0061M18
LFNG	-
LGALS1	+	0202P0033C11, 0206P0024E06, 0061P0009E11
LGR5	+
LHFPL2	+	0203P0065I13
LHFPL3	+
LIMCH1	+	0203P0020C24
LLGL2	+
LOC100190442	-
LOC772071	-
LPL	+
LRBA	+
LRP1B	+
LRP4	-
LRRC32	+
LRRC3B	+
LRRC75A	+	0206P0002H10
LRRC75B	-	0206P0013I04, 0203P0069D02, 0061P0026E05
LRRTM4	-
LTK	+
LUZP1	+
LZTR1	+	0106P0002E12
MAD2L1BP	+
MAGI2	-
MAML2	+
MAOA	+
MAP3K9	-	0057P0001D11, 0206P0018F04, 0206P0023B10
MAP7D3	+
MARCH2	-
MARCH8	+
MAST2	-
MATK	-	0206P0007E07
MATN3	-
MBOAT1	+
MBP	+
MCAM	-
MCM10	+
MCM2	+
MCM3	-
MCMBP	+	0061P0027B07, 0057P0002C03
MCRIP2	-
MDH1B	+
MDM2	+	0105P0004D11, 0203P0023A01, 0103P0004B09
MESDC2	+
MFAP3L	+
MFGE8	-
MFSD11	-
MFSD12	-	0206P0010M14, 0203P0039M05, 0104P0013F09
MGAT4C	-	0206P0017L14, 0203P0032D07
MGAT5B	-
MGP	+
MIF4GD	+
MIOS	-	0205P0030N13
MIR138-1	-
MIR1803	+
MIR6652	-	0202P0027L04
MISP	+	0104P0031G08
MITF	+
MKI67	+
MKNK2	-
MNS1	+
MOB2	+
MOB3A	-
MOB3B	-	0206P0015B13, 0058P0016D03
MOK	+	0205P0006B24, 0202P0028K07, 0206P0009D16
MON1A	-
MPG	-
MPHOSPH9	+
MPPE1	+	0205P0020G08, 0205P0031N24
MPV17L	-	0202P0006A04, 0205P0019N07, 0206P0018D24
MPZL3	-
MRM2	+
MRM3	-	0064P0022B12, 0202P0011H10, 0203P0063E21
MRPL46	+
MRPL50	+
MRPL53	+
MRRF	-
MS4A15	-	0058P0030E12
MSI1	-
MSRB3	-
MTF1	-
MTHFD1	+
MTM1	+	0205P0021E07
MTPAP	-
MUC2	-
MUSTN1	+
MXRA5	+	0201P0011E03
MXRA7	-
MYL10	-
MYO5B	+
MYT1	-
NAA30	+
NCAPD2	+
NCF4	+
NCKAP5	-
NDP	+
NDUFA8	-
NEBL	+
NECTIN3	+	0106P0007E06, 0205P0016G10, 0106P0010E02, 0203P0039A18, 0205P0007J16, 0202P0023F15
NEUROD6	-
NIM1K	+
NIPSNAP3A	+
NKAIN2	-	0203P0058A04, 0203P0067N19
NKAP	+
NKX2-1	-
NKX6-2	+
NMRK2	+	0203P0066E02, 0058P0010F02, 0205P0027D22, 0202P0049J09, 0203P0009L08, 0058P0011D09, 0104P0009E10, 0206P0014C02, 0033P0001H12
NMUR2	-
NOC2L	-
NOG	-
NOL10	-
NOL7	-
NOTCH1	+
NPL	+	0206P0023A04
NPR2	-
NPRL2	-	0203P0047A05
NPW	-	0203P0026M23
NPY2R	-
NR0B1	-
NR4A3	-
NREP	+	0202P0027G06, 0202P0024M11, 0065P0012C10, 0202P0044L09, 0065P0012B02, 0202P0026A09, 0202P0038P21, 0061P0028A05, 0202P0038N18, 0063P0032C08
NRIP3	-
NRP2	+
NSMCE1	+
NSMF	-	0205P0020E08, 0202P0039N19, 0205P0029B01, 0106P0004H10, 0063P0033B08
NT5C1B	-	0203P0045P13
NT5DC3	+
NTM	+	0205P0013G19
NUP107	-
NUP160	-
OAF	+
OASL	+
ORC5	+
P2RX4	-
P3H4	-
PAIP2	+
PANX2	+
PAQR8	+
PAQR9	+	0106P0005F06, 0203P0022O11
PARM1	-
PARP11	+
PARP8	-	0205P0025O22, 0206P0009O06
PARVB	-	0203P0065A11
PAXIP1	+
PCDH1	-	0202P0018G14
PCDH10	-
PCMT1L	+	0061P0020A03
PDCD7	-
PDE12	-
PDE2A	-
PDE3A	-
PDGFB	-	0206P0004O23
PDIA5	+
PDLIM7	-
PECAM1	+
PEX1	-
PEX5L	-	0102P0009A03, 0202P0013F09, 0203P0070N23
PGAM5	+
PGM2L1	-
PHF13	-	0203P0016G10
PHYH	+	0206P0023M22
PIGA	+
PIGG	-
PIGO	+	0202P0011J05
PIGP	-
PIP5K1B	-
PITPNM1	-
PKDCC	+	0205P0021C19, 0104P0031D01
PKIB	+	0202P0012C16
PKIG	+
PKP2	-
PLCE1	+	0203P0044P15
PLCL2	-
PLEKHA1	-
PLEKHA5	-
PLEKHA8	+
PLEKHF2	-	0206P0005L21
PLEKHG4	+	0205P0009N11
PLOD2	-
PLP1	+
PLPBP	-	0061P0019E05, 0061P0009B04
PLPP1	+	0105P0012C09, 0105P0009F02
PLPP4	+	0065P0004B04, 0202P0033L08, 0203P0057K10
PLXNB2	-
PMCH	+
PMS2	+
PNPLA1	-
PNPLA3	-
PNRC2	-
PODN	+
PODXL	+
POLR1A	+
PON2	+
POU4F3	+
PPP1R3C	+
PPP2R3B	+
PPP2R5A	+
PPP4R1	-
PRDM15	-	0205P0005C04, 0206P0023F22
PRKCA	+
PRLHR	-	0205P0026E02
PRPF40A	-
PRRC2C	-	0203P0070I20, 0203P0068D24, 0203P0056G23, 0206P0008E05, 0203P0060D02
PRRG3	-
PRTFDC1	+	0202P0021A20
PSD	-
PSMC3IP	-	0061P0023A11
PSMD4	-	0065P0001A01
PTCHD4	+	0065P0002A01
PTGR1	-
PTGS1	+
PTPRG	-
PTPRN2	-
PTRH2	+
PVALB	+	0202P0049G09
PWWP2A	-
PXDC1	+	0205P0019A23
PYGB	+
QSOX1	+	0061P0003A07
QTRT2	+	0205P0016B06, 0203P0054D17
RAB10	+
RAB33B	-
RAB43	+
RAD50	+
RALGDS	-
RARG	+
RASGRP1	+
RBBP5	-	0203P0028D12
RBFOX2	-	0202P0027B15, 0202P0016O02, 0206P0018G23, 0102P0015C09, 0206P0017I06, 0104P0033H02, 0105P0026H07, 0103P0002D08
RBM38	-
RCAN1	-
RCHY1	-
RCOR1	+
RET	-	0206P0004M24
RETREG1	+	0203P0072B19, 0061P0023E12
RFC2	-
RFTN1	-
RFXANK	-	0058P0001C03, 0058P0052B06
RGS16	-
RIC3	-
RILPL1	+
RIPK2	-	0061P0013F07
RITA1	-
RNASET2	+
RNF130	+
RNF151	+	0206P0029H12
RNF24	-	0104P0023B12
RNF34	-
RNF4	+
RPA3	+
RPAIN	+
RPL18	+
RPP25	-
RPP40	+
RPRML	-
RPS11	-
RPS27L	+
RPS6KA1	-
RPS6KA2	-
RPUSD3	-
RRP8	-	0104P0037D04, 0205P0005E11
RSBN1	-	0202P0036F08
RSPH1	-
RSPH3	+
RSPO2	+
RSPO3	+
RTKN2	-	0202P0021H01
RUNX1	+
RWDD4	-	0202P0049O09, 0061P0023F09, 0206P0001A12, 0203P0052B11, 0069P0006B04
RXRA	-
RYR2	-
SAMD11	-	0205P0008O17
SAXO2	+	0063P0005H04
SBSPON	+	0104P0016E08
SCAMP4	-	0202P0049D05
SCN2A	-	0206P0029F21, 0203P0064O01
SCN4B	+
SCPEP1	+
SCRG1	+
SDC2	+
SDF2	-
SDK1	+	0203P0029A07
SEMA3D	-	0205P0021G08
SEMA4A	-
SEMA4D	-
SEMA6D	+
SEPT11	-
SEPT6	-
SEPT8	+
SERPINH1	+
SETD7	-
SGCG	+
SH3D19	+
SHROOM2	-
SHROOM4	+
SIN3A	+
SIRT1	+
SKA2	+	0202P0015I04, 0202P0006L03
SLC16A1	+	0061P0031C04
SLC16A6	+
SLC18A2	-
SLC1A2	+
SLC22A16	+	0203P0025B21
SLC25A1	+
SLC25A22	-
SLC25A24	-	0202P0006P05
SLC25A28	-
SLC2A12	+
SLC2A13	-
SLC35A4	-
SLC35D1	-
SLC35F1	-
SLC35G2	-	0061P0016G03
SLC4A11	+	CUST_52_PI380568085, 0205P0018B12
SLC8A3	+
SLCO1A2	+
SLCO4A1	-
SLCO5A1	-
SMARCB1	+
SMC2	-
SMG6	-
SMIM11P1	+	0203P0041B15, 0206P0017C07
SMIM18	+	0203P0064B01
SMIM7	+	0203P0052B02, 0203P0062H24, 0202P0004C10, 0063P0026C01
SMPDL3A	+
SMURF1	+
SNED1	-
SNX5	+
SOGA1	+	0202P0004C02
SOGA3	+	0205P0016G12, 0202P0028F12, 0203P0070F07, 0203P0049O04
SORCS1	+
SORCS2	-	0203P0011O22
SORCS3	+
SOX14	-	0202P0014D04, 0203P0070A04
SPHKAP	-
SPINK5	-	0202P0048G02
SPIRE1	-	0201P0022A02
SPON2	+
SPPL2B	+
SRBD1	+
SRGAP1	-
ST14	+
STARD9	+	0203P0072G15, 0203P0055A12
STC1	+
STK17A	-
STK39	+
STUM	-	0061P0028H11, 0063P0001H12, 0058P0061E02, 0202P0034G03
STX7	-
STYK1	+	0202P0019B20
SUGCT	+
SUMF1	+
SVIL	+
SYNGR2	-
SYNGR3	-	0201P0002E01
SYT14	+
SYT16	+	0203P0054I21, 0205P0020M16
SYT2	+
SYT7	-
SYT9	+	0105P0003E05, 0203P0019O08
SZRD1	-	0203P0061F11
TAF1A	-
TAF4	-	0058P0007G06, 0063P0012C04
TASP1	-
TBC1D14	+
TBC1D19	+
TCTN3	+	0104P0014A12
TDRD1	-
TF	+
TFRC	-
THG1L	+
THOC1	-
THUMPD2	-
TLCD1	-
TM6SF1	+
TMBIM4	+
TMEM104	-
TMEM117	+
TMEM132A	-
TMEM132C	-
TMEM141	+
TMEM151A	-	0202P0005D02
TMEM151B	-
TMEM186	+
TMEM200C	-
TMEM201	-
TMEM231	-
TMEM258	+	0062P0005D04, 0101P0009B10
TMEM260	-	0203P0061O11
TMEM38B	+
TMEM47	-
TMEM56	+
TMEM59L	-
TMEM68	+
TMEM69	+
TMEM86A	+	0203P0006N22
TMEM87A	+
TMEM8B	-
TMPRSS9	+
TMTC4	-	0202P0028M19
TNFAIP1	-
TNFRSF1A	+
TPBGL	-
TPPP	+	0201P0019E07
TRAF3IP1	-
TRIB1	-
TRIM25	+	0202P0029C21
TRIM33	-
TRIM39	+	0206P0024H14
TRIM69	-
TRMT10B	-	0202P0023A01
TRMT13	+	0104P0006H01, 0205P0008B09, 0202P0047H02, 0206P0018G01
TRPV1	+
TSPAN2	+
TTC9B	-
TTI2	-	0203P0002K08, 0205P0012O05, 0205P0006L09
TTLL10	+
TUSC5	-
TYR	-
TYW3	+
U2SURP	-	0205P0022E15, 0206P0009N18, 0206P0024N23, 0064P0012D08, 0205P0022A12, 0102P0014E05, 0101P0008G08, 0205P0010I19
UBALD1	-	0206P0027I23, 0205P0025E08, 0203P0048J01, 0202P0017C08, 0058P0014F06
UBE3B	+	0058P0016E10
UBOX5	-
UBR1	-
UBXN7	-
UCHL1	-	0205P0005F13
UGT8	+
ULK3	-
UNC5B	+
UNC5D	-	0058P0004C04
UNG	-
USP16	+
UTRN	+
VAMP1	+
VIM	+
VIP	-	0202P0042P06
VPS51	-	0202P0007J18
VWA1	+
VWDE	+
WIPI2	-
WISP1	-
WNT7B	+	0202P0035A20
WRN	+
XKR6	+	0203P0059O09
XPO4	-
YBX3	+	0058P0030F02
YDJC	+
YKT6	-
ZAR1L	-
ZBTB20	+	0202P0026L17, 0202P0027P19, 0206P0028C04
ZBTB25	+	0103P0010A07
ZBTB26	-	0206P0007C03
ZBTB37	-	0205P0022M17
ZBTB48	-	0105P0019E01
ZC2HC1A	-	0202P0040F06, 0202P0044P07, 0202P0044K06, 0105P0028A09, 0202P0039I13
ZC3H12A	+
ZCCHC11	+
ZHX1	+
ZIC2	+
ZMYM3	-
ZNF341	-
ZNF366	+
ZNF513	-
ZNF593	-	0058P0035A06
ZRANB3	-
ZXDC	+	0205P0029E22
GLRA3	-	0203P0052O02
DRD7	-	0203P0030E20

## Sheet: Table S5
Table S5. List of genes that are differentially regulated in nXIIts vs. SSP.
nXIIts Markers	Regulation	Oligo(s) updated or changed affecting scoring
AADACL4	-
AASDHPPT	-
ABCC5	-	0102P0012G04
ACADS	-
ACOT11	+
ACOT7	+	0203P0053A24, 0058P0048B07
ACOX2	-
ACSF3	+
ACSL1	-
ACVR1	-
ADAMTS18	+
ADAMTS19	+
ADARB2	-
ADCY1	-
ADCY8	+
ADCYAP1	+
ADD2	+
ADD3	-
ADGR3B	-	0202P0005H14
ADGRG6	-	0203P0022D04, 0105P0028H06
ADGRL3	-	0203P0060K15, 0206P0023I24, 0203P0056G04
ADSSL1	+
AFF3	+	0203P0064K16, 0205P0021B10
AGGF1	-	0203P0017H09
AGPAT4	-
AGTPBP1	-
AHNAK2	+
AIDA	-	0201P0017C05, 0205P0022M05, 0205P0012K15
AK3	-	0202P0037A07, 0203P0071B16
AK5	-	0202P0024J13, 0205P0023E24, 0103P0013G10
AKAIN1	-	0203P0010K15, 0205P0010J23
AKIRIN2	-	0202P0009C03, 0205P0011I13
AKTIP	-
ALCAM	+
AMPH	-	0205P0009K03
ANGPTL2	+
ANKRD10	-	0203P0022N11
ANKRD12	-
ANKRD24	-
ANKRD40	-	0202P0042C14, 0202P0033O08
ANKRD66	+
ANXA2	+
ANXA5	+
ANXA7	-	0203P0024L21
AOAH	-
AP1S3	-
AP3B1	-
AP3M1	-	0065P0005B12, 0203P0027H16, 0205P0021H16, 0202P0009D09
AP4E1	-
APBA1	-	0206P0021E14
APH1A	+
APOD	-
APOH	-
AQP1	+	0206P0014H08
AQR	-
ARC	+	0203P0012E05, 0202P0004B12, 0104P0035E09
ARFGEF1	-
ARFGEF3	-	0203P0028A10, 0203P0019H24, 0203P0016L04
ARHGAP24	-	0203P0031L02
ARHGAP26	+
ARHGEF10	-	0201P0022C04
ARHGEF3	-
ARMC2	-
ARNTL2	-
ARPP19	-	0202P0020N07
ARRDC4	-	0205P0025J07
ASIC2	-	0205P0005A16, 0206P0027C21, 0205P0025G03
ASTE1	+	0058P0001H05
ASZ1	+
ATOH8	-
ATP10A	-
ATP1A1	+	0203P0064F14
ATP2A2	-	0202P0007A02
ATP2B4	+	0203P0028D12
B3GALT2	-
B3GAT1L	-	0202P0009A08
B4GALT6	-
BANP	-
BASP1	+
BBS12	-
BBS5	-	0206P0024A20, 0203P0060C17
BCAR3	-
BCAS1	-
BCL2L13	+
BCL9L	+
BEND3	-	0203P0009H14
BHLHE22	-
BHLHE41	-
BIN1	-	0203P0046C22
BIRC2	-
BLOC1S4	-	0069P0004E10, 0202P0029M13, 0202P0037D01
BNIP2	-
BOD1L1	-	0202P0025F02
BOK	-
BORCS5	+	0058P0024H02, 0203P0057P07, 0203P0029C10
BRINP2	+	0206P0012L02, 0203P0064B18, 0205P0026B08
BST1	+
BTBD10	-
BTBD3	-
C14orf159	-
C16orf45	-
C18orf8	-
C1QL3	+	0202P0029K14
C1QTNF3	-
C1QTNF4	-
C21orf91	-
C2H8ORF22	-	0205P0028K16
C2orf88	+
C3orf14	-	0201P0019C06
C4orf48	+	0205P0028B20, 0101P0008F07, 0202P0020I15, 0202P0020F06, 0058P0050A04
C6orf52	-	0203P0033N22
C7	+
C7orf50	+	0058P0029C09
C8orf46	+	0202P0044M15
C9orf3	-
C9orf40	-
C9orf85	-
CA10	-
CABP7	-
CACNA1C	+	0106P0011G08
CACNA1H	-	0203P0001J22
CACNG4	+
CADPS	-
CADPS2	+
CALB1	+
CALB2	-
CALN1	-	0104P0012D09
CAMK1D	+	0203P0021E18
CAMK2A	+
CAMK2B	+	0105P0017C10, 0202P0049B18, 0105P0030H04
CAMK2D	+
CAMK2N1	-	0062P0001H05
CAMK4	+
CAMKK2	+
CANT1	-
CAP2	-
CAPRIN1	-	0203P0007D03
CAR15	-	0061P0011H03
CARF	+	0203P0011K10
CASP2	-
CAST	+
CAT	-
CAVIN4	+	0203P0032D16, 0205P0028E08, 0203P0065D11
CBFA2T3	+
CBFB	-
CBLN1	-	0065P0009C05
CCDC149	-
CCDC6	-	0105P0028E02
CCDC85A	-
CCDC91	-
CCDC92	+
CCNB2	+
CCND2	+
CCNG1	+
CCNO	+
CD109	-	0203P0009J13
CD82	+	0065P0009F10
CD9	-
CD99	+
CDA	+
CDH10	+
CDH11	-
CDH13	+
CDH19	-
CDH22	+	0205P0014G13, 0206P0012J07
CDH4	-	0206P0006P03
CDH8	-
CDH9	+
CDK13	-	0205P0006O18, 0203P0028A19, 0203P0062N23
CDKL1	-
CDV3	-	0202P0016F03, 0064P0022C05
CDYL	-
CELF4	+
CENPC	-	0205P0029F11, 0203P0036D06, 0206P0023G12
CENPF	-
CETN2	+
CGNL1	-
CHGB	+
CHID1	-
CHMP2B	-
CHODL	-
CHRNA3	-
CHRNA5	-	0206P0008D24, 0205P0017A04
CHRNA7	+	0202P0023P06
CIT	-
CKAP5	-
CLDN20	-
CLDN24	+
CLDND1	-
CLGN	-
CLOCK	-
CLSTN1	+	0203P0020B08
CLSTN2	+	0202P0029H22, 0205P0007O16, 0205P0014A16
CLVS2	-	0058P0051C07, 0202P0034J14, 0205P0025J05, 0103P0002H05
CMIP	-	0206P0023I09
CNNM1	-	0205P0012L07
CNTN1	-
CNTNAP2	-	0203P0010G24, 0203P0036B20, 0203P0040P22
COG6	-
COL4A2	-
COL4A5	-	0202P0033O12
COL9A1	+	0203P0011B03
COLEC12	-
CP	+
CPLX3	-
CPNE4	-
CRAMP1	-	0202P0010O20, 0202P0027A03
CRBN	-
CREB5	-
CREG2	-
CREM	+	0203P0021E11
CRH	-
CRHR1	-
CRTAC1	+	0202P0049L12
CRTC1	-
CRY1	-	0203P0011C02, 0202P0016M01
CRYBG3	-	0205P0016C06
CRYM	-
CSGALNACT1	-
CSNK1G1	+
CSNK1G3	-
CSRNP3	-
CSRP1	+	0104P0047A02
CTGF	+
CUL2	-
CUL3	-
CWC22	-
CWC27	-	0202P0042N11, 0203P0020G14, 0203P0059J21, 0203P0004F04, 0103P0016F02, 0203P0052A14
CWF19L1	-
CYBA	+
CYP27A1	+
CYS1	-
CYTH3	-
DAB1	-
DAB2	-
DACH1	-	0203P0023M22
DACH2	-
DAP	+
DCAF17	-	0202P0045M21, 0202P0010L15, 0203P0048B09
DCLK2	-
DCP1A	-
DCUN1D2	-
DCUN1D3	-	0203P0039G09
DD1CR	+
DENND5A	-
DENR	+
DGKE	-
DGKI	-
DGKK	+	0206P0023N02, 0206P0029G13, 0206P0017K04
DHX8	-
DIMT1	-	0205P0019F11, 0206P0015N13, 0064P0014B01, 0202P0046H19
DIRAS2	-	0058P0062G05, 0202P0014L05, 0061P0034F05
DISC1	-	0105P0012B09
DLG1	-	0063P0033H12
DLG2	-	0203P0070O22, 0206P0027I09
DLGAP2	-	0106P0008F03, 0202P0041H02
DLGAP4	-	0061P0004C05
DMAP1	-	0203P0045K24, 0105P0004F05
DMGDH	-
DNAJB14	-	0206P0017H08
DOC2B	+	0205P0019N23
DOCK10	-
DOCK9	-
DOK4	+
DOK6	-	0202P0020N19, 0202P0032M22, 0203P0023I06, 0203P0069G24, 0205P0007E19, 0206P0029M08
DOT1L	-
DPP10	+
DPP4	-	0202P0031F05, 0203P0024M13
DPY19L3	-
DPYD	+
DPYSL3	+
DRD3	+	0206P0011D12, CUST_10_PI378557843
DRD7	+	0203P0030E20
DTL	-	0205P0004H10
DUSP13	-	0206P0012L21
DVL1	-
DYNC2LI1	-
EAF1	-
EAF2	-
EDIL3	+
EFL1	-	0205P0027G17, 0203P0012C24, 0105P0007B10, 0206P0006M20
EFNA5	-
EFR3A	-
ELAVL1	-
ELF1	-
ELFN1	-	0203P0036C21
ELMO1	-	0202P0048K09
ELOA	-	0206P0014E22, 0203P0007C21, 0206P0012G23, 0203P0053H16, 0201P0020E08
ELOV18A	-
ELOVL4	-
ENAH	+
ENGASE	-
ENHO	+	0206P0030H09
ENPP2	-	0065P0006H03
ENTPD1	-	0202P0011B08
EPAS1	-
EPB41L3	+	0202P0003A21
EPHA5	-	0205P0026H10
EPHA7	-	0203P0013J11, 0205P0016H14
EPHB3	-	0202P0041C19
EPS15	-
EPS15L1	+	0201P0008E07
EPSTI1	-
ERC2	+
ERCC3	-
ERCC6	-
ERCC8	-
ERI1	-
ERICH1	-
ERO1A	-	0104P0036H04
ESRRG	-
ETNPPL	-	0203P0004A21, 0065P0014A03, 0206P0015P09
ETV5	+
EWSR1	-	0101P0002C10
EXOC6	+
EZH2	-
F2RL2	+
FA2H	-
FABP5	+	0205P0026G15
FAM120B	-	0058P0046F01
FAM126A	-
FAM135A	-	0203P0038G24
FAM13C	-	0205P0030I01, 0203P0018N01, 0203P0004H04
FAM155A	-	0201P0016G05, 0205P0026O07
FAM169B	-	0203P0039M14
FAM184A	-
FAM19A1	-	0206P0024E19
FAM19A3	+
FAM19A5	-
FAM20C	-
FAM221A	+	0105P0015G11, 0203P0059E14
FAM234B	-	0203P0054F24, 0203P0024I06, 0201P0023F06, 0206P0010F06
FAM43B	+
FAM69C	-	0203P0026G17
FAM84A	-
FAM89A	-
FAM92A	-	0202P0032B09, 0206P0008M01, 0065P0001F06
FAR2	-	0106P0003G01
FASTKD3	-
FAT2	+
FAT3	-
FBXO34	-
FBXO42	+	0205P0006K05
FDFT1	+
FDX1	-	0206P0022K15
FDXR	+
FECH	+	0202P0038N05
FGF10	+	0203P0053E13
FGF13	-
FGFR2	-
FHOD1	+
FIBCD1	+	0205P0021P09
FILIP1	-
FILIP1L	-
FLT4	-	0202P0025L06
FLVCR1	+	0063P0003E11, 0202P0037C20, 0205P0023O03
FMNL2	-
FN1	-
FNDC9	-	0058P0045C01, 0102P0016F08, 0203P0008L23, 0203P0024O14, 0206P0010B16
FOXP2	-	0203P0065M02
FOXP4	-	0203P0055L19
FRMD6	+	0203P0008I23
FRMPD4	+
FRZB	+
FSTL4	-
FTO	-
FUT8	-	0206P0015L18
FXYD2	-	0058P0022G05
FZD8	+
FZD9	+
FZR1	+	0205P0022K09
GAB1	-
GAB2	-
GABRA1	+	0106P0005F04
GABRG1	+	0203P0005H06
GAD1	-	0202P0003L14, 0205P0008J06
GADD45G	+	0202P0022G02
GALC	-
GALE	+
GALNT15	+	0202P0005N18, 0205P0021D05, 0203P0039K15, 0205P0028H15, 0103P0014A02, 0201P0019B02
GALNT18	-	0203P0027M13, 0206P0009B14, 0201P0017B05, 0205P0031G11, 0203P0009I16, 0205P0029N14, 0063P0013A02, 0206P0022A03
GALNT3	+
GALNT9	+	0206P0022I03
GALNTL6	-	0203P0066A16, 0202P0037M13
GCC2	-
GCNA	-	0206P0028E10
GDA	-	0103P0002E09, 0203P0043D16
GDPD1	-
GGACT	-	0205P0006M11, 0061P0003H06, 0063P0033B06, 0063P0007E10
GJB1	-
GJE1	-
GLCCI1	-	0202P0020N10
GLDN	-
GLIPR1	+
GLIPR2	+
GLRX3	-	0203P0031C09
GNAL	-	0205P0020G08, 0205P0031N24
GNAO1	+	0063P0022D07
GNB4	-	0201P0020C03, 0203P0005G17, 0203P0042I05
GNB5	-
GNG4	+
GNL3	-
GNPTAB	-
GOLGB1	-
GPALPP1	-	0103P0006A06, 0202P0036A12
GPC3	+	0205P0011P13
GPM6B	-	0203P0036F08, 0206P0017L20
GPR139	-	0205P0005M20
GPR162	+	0202P0037E08
GPR22	-
GPR52	-
GPR78	+	0202P0020M19
GPR85	-	0206P0015C17
GPRC5B	-	0203P0052H06, 0203P0026J20
GRIA4	-	0203P0003J12
GRID2	+
GRIK2	-	0203P0022M07
GRIK3	-
GRIN1	-
GRM1	+
GRM3	-
GRM7	+	0206P0021A19
GRPEL2	+	0203P0009P05
GSG1L	-
GSKIP	-	0205P0031H15, 0061P0010F01
GSN	+
GTF2A1	-
GTF2H1	-
GUCD1	-	0203P0070B11, 0104P0010D08, 0205P0021J22, 0202P0023L06
H1F0	+
HABP4	-	0201P0010E02
HBA1	+	0057P0006A03
HBS1L	-	0205P0025E20
HDAC11	-
HDAC9	+	0103P0008E09
HEATR5B	-	0206P0007C13
HEG1	-	0202P0031C04, 0205P0007K21
HFM1	-
HHIP	+	0201P0010H01
HHIPL1	+	0104P0015H04
HHIPL2	-
HIST2H2BE	-	0203P0006G16, 0063P0023F05
HLCS	+	0203P0057H10
HMGB2	-
HMGN5	-	0202P0004H15, 0202P0010P07, 0203P0065C12
HNRNPA0	-
HNRNPA2B1	-	0202P0032F18, 0206P0018G24, 0069P0003H11
HOXA5	+
HPCAL1	+
HS1BP3	-
HS3ST1	+	0202P0022I18
HS6ST1	-
HSD17B12	-
HSD17B4	-
HTR1D	-
HTR7	-
ID2	-
ID4	+	0203P0065E06
IFITM10	-
IFNGR1	-	0202P0034D03
IFT88	-
IGSF9B	+	0202P0016K10, 0205P0030C01
IKBIP	-
ILDR2	+
INCENP	+	0206P0030F10, 0202P0006O18
INO80	-	0205P0007H21
INSM1	+
IP6K2	-
IRF2BPL	+	0202P0006I15, 0065P0011F11, 0202P0014F15, 0106P0004D08, 0203P0031I22
IRX3	-
IRX5	-	0203P0045G14
ISOC1	+
ITGA1	+	0203P0059D02
ITM2C	+
ITPKA	+	0203P0034P13
ITPR1	-
ITPR2	-
IWS1	-
JADE3	-	0203P0035J06, 0203P0061H07, 0203P0057H12
JMY	-
JUN	+
KANK1	-
KATNB1	+
KAZALD1	+
KBTBD3	-	0202P0034H16
KCNA1	-
KCNA4	+
KCNAB1	-
KCNAB2	+
KCNC1	-	0202P0024B09, 0202P0026G01, 0206P0006I20
KCNC4	+
KCNF1	+
KCNH5	+	0205P0022H02
KCNIP1	+
KCNIP4	-
KCNJ11	-
KCNK12	+	0205P0016P07
KCNK2	-
KCNMB2	-
KCNN2	-
KCNQ2	-	0202P0018J05
KCNQ3	+	0202P0023H02
KCNQ5	+	0202P0006C18
KCNS1	+	0061P0022C07
KCNS2	+
KCNT1	-	0106P0010C10
KCTD12L	+	0206P0015A18, 0105P0019C07
KCTD21	-
KCTD5	-	0205P0021F09, 0206P0014I24
KCTD8	-
KDM4A	-	0203P0042M08, 0206P0020K23
KDM6A	-
KIAA0586	-
KIAA0895L	+	0203P0065G15, 0203P0037A13
KIAA1024	+	0202P0011E19
KIAA1456	-	0203P0071P07, 0105P0016G06, 0202P0009A02
KIAA1549	-	0205P0004B04, 0206P0004E19
KIAA1549L	-	0203P0055P06, 0203P0006O06, 0203P0045A04, 0203P0014D10, 0202P0024M04
KIF26A	+
KIF27	-
KLF2	-
KLF7	+	0202P0032J22, 0205P0012E21
KLHDC3	+	0105P0006F05
KLHL13	-	0104P0020H04
KLHL29	+
KLHL32	-
KMT2E	-	0202P0043H17, 0203P0055C19
KMT5B	-	0206P0015G18, 0203P0041D06, 0205P0003N14, 0201P0025D06
KPNA5	-
KRTAP4	-	0061P0032D05
L3MBTL1	-	0105P0007F09, 0206P0004D18, 0205P0003J13
LAMA2	-
LAMA4	+
LAMP1	-
LANCL3	-	0202P0029B02
LAPTM4B	-	0206P0029J24
LARP6	-
LBH	+
LCOR	-
LDAH	+	0202P0018P14, 0202P0047M08, 0202P0046L13, 0203P0055J04
LDB2	+
LEMD3	-
LGALS1	+	0202P0033C11, 0206P0024E06, 0061P0009E11
LGR5	-
LHX1	+
LHX6	-
LIPG	-
LITAF	+
LOC396247	-
LOC398207	+
LOC402778	-
LOC416354	-
LOC772047	-
LPAR1	-
LPCAT1	+	0205P0011A03, 0206P0022K17
LPCAT2	-	0202P0014E17
LRP12	-
LRP8	+	0203P0058A19
LRRC1	-
LRRC40	+
LRRC7	+	0203P0004H13
LRRC8B	+
LRRFIP2	-
LRRTM2	+
LSM1	+
LUC7L	-	0203P0040B12
LYPLA1	-	0203P0056C03, 0205P0014N19
LZIC	-
MADD	-
MAF	-	0202P0006A15
MAGI2	-
MALT1	-	0206P0010H14, 0206P0002B07
MAMDC2	-
MAML1	-	0202P0004O02
MAML2	+
MAN1A2	-	0205P0012K05
MANEAL	-	0205P0010L23
MAOA	+
MAP3K14	-
MAP3K9	-	0057P0001D11, 0206P0018F04, 0206P0023B10
MAP4	-	0206P0029O15
MAP4K3	-
MAP6	+
MAP7D3	-
MAPKBP1	-	0203P0050B10
MARVELD3	-
MAST2	+
MAST3	-
MBP	-
MC5R	+	0202P0032K12
MCF2L	-
MCOLN3	-
MCUR1	-	0065P0025B08, 0202P0046E12, 0202P0020L18
MED13L	-
MEF2C	-
MEGF10	-
MEGF11	-
MERTK	-	0205P0018H21
MFAP3L	-
MFSD13A	+	0205P0031N01, 0203P0040L17, 0206P0023L21, 0203P0040I05
MFSD4B	+	0064P0001D04
MGAT5	+	0205P0011B12, 0205P0013P16
MGC147631	-
MIB1	-	0104P0003A04, 0104P0003C10
MICU3	-	0203P0066H04, 0062P0002E03, 0205P0021K23, 0202P0043G03, 0069P0003G07, 0205P0006N20
MIGA2	-	0064P0015F02, 0203P0035M19
MINPP1	+
MIOS	-	0205P0030N13
MIR137	+	0202P0006L05, 0206P0016O05
MIR181A-1	-
MIR22	+
MKNK1	-
MKX	+
MLF2	+
MLH1	-	0202P0016C07, 0202P0049I11
MMD	-
MMD2	+
MMP16	-	0102P0008B09, 0202P0026M15
MMP17	-
MNS1	-
MORN4	+	0205P0024B14
MOSPD2	-
MPLKIP	-	0203P0044C01, 0203P0030E10, 0205P0021G06, 0205P0025B13, 0203P0068N18, 0202P0039F10, 0203P0035J04
MPP2	-	0203P0017D20, 0206P0016C05
MPPED1	-
MPPED2	-
MPZL3	+
MRPS18C	-
MRPS25	-	0202P0031H11
MRPS5	-	0206P0013F15
MS4A15	+	0058P0030E12
MSFD7	-
MSH6	-
MTCL1	+	0106P0011G12, 0203P0056I17, 0205P0027E12
MTERF2	-	0203P0010C24, 0205P0007O09, 0203P0069C18
MTFR2	-	0206P0003B12, 0206P0002H03
MTMR6	-
MTMR9	+
MTSS1L	-
MTURN	-	0105P0016C08, 0203P0033L14
MTURN1	-	0202P0038E14
MTUS1	-	0202P0040N17
MTX3	-
MVD	+
MYBBP1A	-
MYCN	-
MYL10	-
MYO1E	-
MYO6	-
MYOM1	+
NAPEPLD	-	0205P0026F18
NAXD	-	0206P0022K14, 0205P0021M23, 0202P0021I21, 0203P0062O11
NCAPD2	-
NCAPD3	+
NCEH1	-	0206P0009K17, 0105P0014A06, 0202P0020P22
NCOA7	-
NDE1	-
NDNF	+	0203P0043H11, 0206P0018C17
NDUFA12	-	0203P0050B13
NEBL	-
NEDD1	-
NETO1	-
NEURL1B	+	0203P0064O12, 0202P0027L04
NEXN	-	0203P0060G04
NFATC2	-
NFATC3	-
NGB	+
NHS	-
NHSL2	+
NICN1	+
NIM1K	-
NIN	-
NKAIN2	+	0203P0058A04, 0203P0067N19
NKAIN3	+
NKAP	-
NKX6-2	-
NMB	+
NME6	+
NMNA1	-
NMU	+
NOL11	-
NOS1AP	+
NOVA1	-	0203P0061F18
NPTXR	+
NPY1R	-
NR1H3	-
NR2F1	-
NR2F2	+
NR2F2-AS	+	0203P0004H06
NR4A2	+
NRG1	-	0203P0019G14, 0203P0031H08, 0203P0053I01
NRK	-
NRP1	+
NRXN3	-	0202P0021M14, 0069P0002E08
NSD2	-	0202P0048D22, 0203P0039P06, 0203P0038M14, 0202P0036K12, 0203P0026E11, 0202P0014D20, 0206P0011H01
NSG2	+
NSMCE4A	-
NT5C3A	-	0203P0050H08, 0058P0054G01, 0205P0005K06, 0203P0021I09
NTNG2	-
NUAK1	-
NUCB2	-
NUDT9	+
NUP153	-
NUSAP1	-
ODF2	-
OGFR	+
OPCML	-	0206P0004M19, 0202P0022O11, 0206P0004C23
OPRD1	+
OPRL1	+
ORAI1	-	0063P0031D04
ORAI2	+
OSTM1	-
OTOS	+
OTULIN	-	0058P0012A06, 0063P0033G11, 0206P0026H16, 0058P0046G03, 0201P0011H05, 0202P0004N21, 0061P0001G02, 0058P0019E07
P4HA2	-
PACSIN1	-
PACSIN2	-
PAK5	-	0057P0005H07, 0206P0018J17, 0203P0019I01, 0202P0027B11, 0202P0032G14
PAM16	+
PARD3	+
PARD3B	-	0203P0045O03, 0206P0006E09
PAX2	-
PCBP3	+	0205P0028B05, 0104P0033E06
PCDH1	+	0202P0018G14
PCDH19	+	0202P0033F14
PCDH20	-
PCDH7	-
PCDH9	-
PCK1	+
PCMTD1	-
PCSK7	+
PCYT2	-
PDCD10	-	0058P0059B04
PDE1A	-	0202P0033P18, 0206P0015K08
PDE3B	-
PDE5A	+
PDE7B	-
PDE8A	-
PDE8B	-	0202P0029K21
PDGFA	-	0202P0029I24, 0205P0017P21
PDGFB	-	0206P0004O23
PDK1	+
PDZRN4	+
PECR	-
PENK	+
PEX1	+
PEX11B	+
PEX3	-
PFKP	+
PHACTR1	-	0206P0006O08
PHF13	+	0203P0016G10
PHF21B	-
PHGDH	+
PHLDB1	-
PICALM	-	0202P0031E13
PIEZO2	-	0202P0023G14, 0203P0023K15
PIK3R4	-
PITMN2	-	0206P0027N21
PITPNM1	+
PKIB	+	0202P0012C16
PKIG	+
PLA2G7	-
PLEKHA7	-
PLOD2	-
PLP1	-
PLPP4	+	0065P0004B04, 0202P0033L08, 0203P0057K10
PLXNA2	+	0205P0003H10
PNISR	-	0201P0024E02, 0203P0049L07, 0202P0014C07
PNPLA1	-
PNPLA4	-
POLD1	-
POLQ	+
POP4	-
PPAPR5	-
PPARGC1A	-
PPFIA4	+	0203P0043O10, 0058P0060F02, 0106P0003E07
PPM1M	-	0203P0066J17, 0104P0011D12, 0203P0028F01
PPP1R16B	-	0202P0015K10
PPP1R7	+
PPP2R3B	-
PPP2R5C	-
PPP3CA	-
PPP4R4	-
PPWD1	-
PRKAG2	+
PRKAR1B	+
PRKAR2B	-
PRKCA	-
PRMT3	-
PRMT8	-
PROC	-	0202P0005G18
PROM1	-
PROSER2	+	0206P0022K01, 0205P0025A03
PROX1	-	0202P0039D23
PRPF39	-
PRR5	-
PRR5L	-
PRSS12	-	0205P0030G23
PSD	+
PSIP1	-
PSMB1	-	0205P0031K10
PSMF1	+
PTBP2	-
PTBP3	+	0206P0011D21, 0203P0047I10
PTCH1	+
PTK2	-	0206P0030E22
PTK2B	-	0203P0033L23
PTPDC1	-
PTPRE	-
PTPRG	-
PTPRM	+
PTPRN	+
PTPRT	+
PTPRU	+
PTTG1	+
PUS7	-
PVALB	-	0202P0049G09
QKI	-
QSER1	-	0202P0028K05
RAB11FIP4	+	0202P0015N01, 0202P0021I22
RAB26	+
RAB38	-
RAB39A	+	0203P0071F14, 0205P0015D05, 0203P0018D19, 0203P0038L15
RAB3IP	-
RAB5A	-	0203P0042K01
RAB6B	+
RAI14	-
RAMP1	+
RANBP2	-
RAPGEF4	+	0202P0021H22
RAPGEF5	-	0202P0018M21
RASGRF2	-
RASL10B	+
RASSF8	-	0203P0052E13
RBL1	-
RBM38	+
RBP1	+
RCBTB1	-
RELL1	-
RELN	+	0103P0013D05
RER1	+
RERGL	+
REV3L	-
RFTN1	+
RGL1	-
RGN	-
RGP1	-	0203P0038N05
RGS14	+
RGS17	+
RGS2	+
RGS20	+	0206P0028H11
RGS3	-
RGS7BP	-
RGS9	+
RHOB	+
RHOBTB1	-
RHOBTB3	-
RHOU	-
RIC8A	+
RIMS1	-
RMDM1	-	0202P0010F01
RMND5A	-
RNF11	+	0104P0038E01
RNF13	-
RNF141	-
RNF144A	-
RNF157	+
RNF168	-
RNF38	-
ROBO2	+
RNPC3	-
ROCK2	-
RORB	+	0106P0005C07, 0203P0003N09, 0203P0059M19, 0206P0016J06
RPE65	+
RPP25	-
RPS6KA2	+
RPS6KA3	-
RPUSD1	-	0205P0029J09
RSPH1	+
RSPO2	-
RSPO3	+
RTN4RL1	+
RUFY1	-
RYK	-	0203P0007M18
RYR3	-	0202P0009D18
SAMD10	+
SASH1	-	0205P0024J11
SCAF8	-	0202P0005C11, 0203P0005I19
SCAMP1	-
SCARF2	-
SCARNA13	-	0203P0046B19
SCARNA27	-	0203P0052D03
SCG3	-
SCN3B	+
SCRG1	-
SCRT2	-
SDC1	+
SDF4	-	0101P0004F10
SDK1	+	0203P0029A07
SEC22B	+
SEC22C	+
SEMA6A	-
SEPT2	-
SEPT3	-
SEPT5	-
SEPT6	-
SERTAD2	+
SFRP1	+
SFSWAP	-	0203P0045K06, 0206P0031D16, 0202P0044J20, 0206P0028E18, 0064P0018E02, 0206P0031M06, 0206P0029L02, 0203P0046H01, 0202P0024D10
SGK3	-
SH3BGRL3	+
SH3GL2	-
SH3GL3	-
SHC2	+
SHC3	-
SHC4	-
SHF	+
SHISA2	+	0205P0010F19, 0202P0031N24, 0101P0010A06
SHROOM3	-
SIAH3	-
SIPA1L1	-	0203P0065G01
SIPA1L2	+
SKAP2	-
SKIL	-
SLAIN1	-
SLC12A2	-
SLC12A3	+	0206P0031B02, 0205P0022D20
SLC13A4	-
SLC15A2	+	0201P0008H01
SLC16A3	+	0202P0030F11
SLC17A5	-
SLC1A1	-
SLC22A7	-
SLC24A4	+	0201P0012F09, 0203P0070D19
SLC25A15	-
SLC25A29	-
SLC33A1	+
SLC35D3	-
SLC35F4	-
SLC35G2	+	0061P0016G03
SLC36A1	+
SLC39A9	-
SLC44A5	-
SLC46A3	-
SLC4A11	+	CUST_52_PI380568085, 0205P0018B12
SLC4A3	+
SLC7A11	+
SLC8A1	+
SLC9A3R1	+
SLF1	-	0206P0012D03, 0203P0057B13, 0202P0007O01
SMARCAD1	-
SMCHD1	-
SMIM3	+	0202P0015H15, 0101P0004E04
SMURF1	-
SMYD3	-
SNCA	+
SNORD123	-
SNORD50	-
SNRNP48	-
SNTG1	-	0205P0004N22
SNX14	-
SNX16	-
SOX2	-
SOX21	-	0203P0070B14, 0203P0028K07, 0205P0013N11
SOX5	+	0205P0007A19
SOX8	-
SOX9	-
SPAG9	-
SPAST	-	0202P0031K09
SPATS2L	-
SPECC1	-	0202P0018C22, 0202P0027D17, 0202P0007L05
SPINK5	-	0202P0048G02
SPOCK3	-
SPOUT1	+	0058P0015E11
SPPL2A	-
SPRED1	-	0202P0026C19
SPRY2	-
SRD5A3	-
SRP54	-
SRSF6	-	0064P0005E06, 0202P0044G18, 0202P0009N02, 0064P0002F02, 0104P0009G12, 0206P0004J02, 0063P0025E05, 0061P0011E02
SS18	-
SSFA2	-
ST3GAL6	-	0202P0027H19
ST6GALNAC5	-	0206P0031K15
ST8SIA1	-	0105P0024G11, 0203P0058P06
ST8SIA2	-
ST8SIA4	-
ST8SIA5	-
STAC	-
STARD13	-	0206P0001E03
STARD5	-
STK17A	-
STK39	-
STXBP6	-
SUPT20H	-	0203P0024D01, 0206P0009N06, 0203P0019O03, 0105P0006H04, 0206P0004L13, 0206P0028F20, 0203P0067A18
SUSD4	-
SVEP1	-	0102P0009G09, 0203P0047K16, 0205P0030L11
SYNCRIP	-
SYNPR	-
SYT1	+
SYT13	-
SYT14	+
SYT6	+
SYT9	+	0105P0003E05, 0203P0019O08
TAC1	+
TAPT1	-
TAS1R1	+
TBC1D1	-
TBC1D10A	-
TBC1D22A	-
TBC1D22B	+
TBC1D5	-
TDG	-
TECPR1	-	0205P0025M13
TECR	+	0203P0016C16
TEKT1	+
TENM1	+	0203P0058P01
TFAP2B	-
TFRC	-
TGFB3	-
THSD7A	-	0202P0034E12
THSD7B	+
THUMPD2	-
TIAL1	-
TIGAR	-	0206P0024H17, 0061P0024H01
TIMP3	+	0202P0021M08
TIPIN	-	0203P0033N18
TLE1	-	0203P0029B15, 0203P0045F14
TLE2	+
TLL1	-	0203P0063N12
TMCC3	-
TMEFF1	+
TMEM108	-
TMEM120B	-	0061P0028G07
TMEM121	-
TMEM132E	+
TMEM136	-
TMEM163	+
TMEM178A	-	0203P0040D14
TMEM186	-
TMEM196	+
TMEM258	-	0062P0005D04, 0101P0009B10
TMEM63A	-
TMEM64	-
TMTC2	-
TMTC4	-	0202P0028M19
TNFAIP8L3	-
TNFRSF6B	+	0205P0026C12
TNNT3	+
TNS1	-
TOM1L1	+	0203P0003M12
TOX	+
TOX2	+	0104P0009H03, 0203P0033A15
TOX3	+
TPBG	-
TPBGL	+
TPPP	-	0201P0019E07
TPRG1L	+	0065P0008G02
TRAIP	+
TRAK1	-
TRAPPC10	-
TRIM23	-	0205P0014N17
TRPC3	-
TRPC5	-	0102P0013H11, 0201P0016C10
TRPM1	+	0203P0023L04
TSEN54	+	0057P0004A05
TSPAN18	+
TSPAN2	-
TTC7A	+
TTC7B	+
TTI2	-	0203P0002K08, 0205P0012O05, 0205P0006L09
TTL	-
TTLL1	+	0203P0060O02
TUBB2A	+	0205P0029F09, 0203P0062K17, 0106P0003C05, 0203P0065H20, 0203P0013N20, 0101P0005H02
TUBGCP6	-	0203P0065O03
TULP2	-	0205P0024H11
TUSC5	+
TWF2	+
TXLNG	-	0203P0002J01, 0205P0003P12
UAP1L1	-
UBALD1	+	0206P0027I23, 0205P0025E08, 0203P0048J01, 0202P0017C08, 0058P0014F06
UBE2D1	+
UBE4B	-
UBIAD1	-
UBR1	-
UGT8	-
UNC5B	-
UNC5C	+	0205P0030N16
UPF3A	-	0203P0008O24
UQCR11	+	0064P0008C10, 0203P0005E17, 0061P0028F04, 0206P0009E21, 0064P0013B08
USH1C	-
USP15	-
USP34	-
USP45	-
USP49	-
USP6NL	-
USP8	-
USPL1	-
UTP18	-
UTRN	+
VASH1	+
VAT1L	+
VGLL3	+	0202P0033J10
VLDLR	+
VMP1	-	0063P0015G05, 0206P0010M02, 0205P0018O19, 0203P0042M18
VPS36	-
VPS37B	-	0206P0006P20, 0201P0019H06
VSTM2A	-	0205P0005L05
WARS	-
WASHC3	-	0063P0030F05, 0202P0011C07, 0202P0007C07
WDR33	-	0205P0010J09, 0202P0036O17
WDR70	-
WDR91	+
WDSUB1	-
WEE1	-
WHCS1	+	0203P0051K13
WNT4	-
WNT7A	-	0203P0046C21
YAE1D1	-	0203P0040M16, 0203P0036A16
YAF2	-	0103P0007F06, 0202P0033H24
YEATS4	-
YIPF4	-
YPEL1	-
YTHDF3	-	0202P0035G21
ZBTB10	-
ZBTB16	+
ZBTB33	-
ZBTB34	-
ZBTB48	-	0105P0019E01
ZC3H14	-	0106P0008C05, 0205P0006H18
ZCCHC14	-
ZCCHC24	-
ZCCHC4	-
ZDHHC22	-
ZEB2	-
ZER1	-	0202P0005M07
ZFAND3	-
ZFAT	-
ZFC3H1	-
ZFYVE19	-
ZFYVE28	-
ZMYM2	-
ZMYND8	-
ZNF143	-
ZNF281	-
ZNF365	-
ZNF407	-
ZNF488	+
ZNF503	+
ZNF536	-
ZNF609	-	0203P0034M09
ZNF639	-
ZNF644	-	0202P0003G17
ZNF804A	-
ZNF830	-	0206P0014A01
ZSWIM5	-
ZSWIM6	-

## Sheet: Table S6
Table S6. List of genes that are differentially regulated in Area X vs. VSP.
Area X Markers	Regulation	Oligo(s) updated or changed affecting scoring
AAMDC	+	0203P0016P01, 0203P0039N23, 0202P0037F13, 0203P0011N10
ABL2	+
ABLIM2	-
ACSL3	-
ACTN1	-	0203P0065A10
ADAM22	+	0202P0004E22
ADCY2	-
ADGRL3	-	0203P0060K15, 0206P0023I24, 0203P0056G04
AES	+
AFDN	-	0202P0034M12, 0203P0065M10
AGFG1	+
AGPAT3	+	0202P0004K16, 0203P0006E18, 0203P0072K20, 0205P0011I21
AGPAT4	-
AIF1L	+
AK1	+
AK5	+	0202P0024J13, 0205P0023E24, 0103P0013G10
AKAP5	-
ALCAM	+
AMACR	+	0069P0002B02
ANKFN1	-	0064P0012H07
ANKS1B	-	0205P0031C18
AP2A2	-	0205P0018I08
APC	-	0102P0016B08
APP	-	0105P0016C09
AQP3	-
ARHGAP6	-
ARHGEF7	-
ARID5B	-
ARL6IP5	+
ARNT2	-
ARPC5	-
ARPP19	+	0202P0020N07
ARPP21	-	0203P0052K08, 0202P0008J14, 0201P0003D07, 0202P0040A21, 0069P0005A06, 0205P0016N06, 0203P0034G12, 0202P0006A05, 0202P0014I12, 0202P0034K07
ASAP2	-
ASIC1	-	0203P0071J12, 0203P0064M20
ASTN1	-
ASXL3	-	0203P0045E02, 0202P0018O16
ATMIN	-	0106P0011B10
ATP2A2	+	0202P0007A02
ATP2A3	-	0103P0008G04
ATP2B1	-	0206P0023G22
ATP2B4	-	0203P0028D12
ATP5D	+	0061P0031G07
ATP8A1	-	0202P0025N20, 0203P0003D09
AUTS2	-
B3GALT1	-
B4GALT3	-
B4GALT4	-
B4GALT5	-
BACH2	-
BAIAP2	-
BCL9	-	0203P0042I10
BEND5	-
BHLHE22	-
BHLHE41	-
BICD1	-	0205P0011N06
BLVRA	+
BOC	-
BORCS6	-	0058P0046C09
BRINP3	-	0203P0054D05
BRS3	+
C14orf37	+	0206P0014I20
C1QTNF3	-
C2CD4C	-	0202P0019C23
C3orf18	+
CA10	-
CA2	+
CAAP1	-	0063P0002A04, 0205P0005B11, 0202P0016M18, 0064P0004A02, 0203P0009G24, 0203P0035K17
CABIN1	-
CABP1	+	0206P0004C05, 0202P0027D20, 0206P0018F06
CACNA1C	+	0106P0011G08
CACNA1D	-
CACNA1G	-
CACNA1I	-	0105P0002F01, 0203P0058N23
CACNA2D3	+
CACNG4	-
CACNG5	+	0102P0015H07
CADM1	-
CALM1	+
CAMK1D	-	0203P0021E18
CAMTA1	+
CANT1	-
CBX4	-
CCNK	-	0201P0010G10
CD247	-
CDC16	-
CDC42BPB	-
CDH19	+
CDH2	-
CDH4	-	0206P0006P03
CDH7	+	0205P0006A05
CDH8	-
CDK17	-	0203P0070E24, 0103P0009C05, 0206P0018J15, 0202P0016G20
CDO1	-
CDYL2	-	0203P0052O05
CEBPD	+	0202P0010A15, 0206P0014N08
CELF4	-
CELF5	-
CELSR3	-	0205P0019P14
CEP170B	-	0203P0005F11, 0205P0027L03, 0058P0062F11, 0104P0019F10, 0202P0040E06
CERS6	-	0203P0004A02
CFAP69	-	0202P0048G15
CHKA	-
CHST1	-
CHST11	-
CLMN	+	0203P0066J20, 0202P0006P22, 0203P0044G08, 0206P0002H12
CLTCL1	-
CMIP	-	0206P0023I09
CMSS1	-	0069P0002E12, 0203P0068J07
CNOT6	-
CNRIP1	-
CNTN6	+
CNTNAP4	-
COL25A1	-
COL9A1	-	0203P0011B03
CORO2A	-	0203P0044I10
CPE	-
CPEB1	-
CPNE2	-
CPNE4	-
CPSF7	-
CRAMP1	-	0202P0010O20, 0202P0027A03
CREG2	-
CREM	-	0203P0021E11
CRMP1	-
CSRNP3	-
CTTNBP2	-
CUEDC1	-	0203P0017A20
CWC27	-	0202P0042N11, 0203P0020G14, 0203P0059J21, 0203P0004F04, 0103P0016F02, 0203P0052A14
CXCL14	+
CXorf57	-
CXXC4	-	0106P0006F04
CYLD	-
DACT1	-	0202P0009P13
DACT2	+
DAPK1	+
DCAF1	+	0106P0005E11, 0206P0016P22, 0104P0006F08, 0203P0068M05
DENND2A	+
DESI2	+	0203P0029A21, 0203P0013B07, 0203P0007A09
DGKB	+
DGKQ	-	0202P0008B11
DIRAS2	-	0058P0062G05, 0202P0014L05, 0061P0034F05
DIRC2	-	0201P0002D03
DLGAP2	-	0106P0008F03, 0202P0041H02
DLX2	-	0205P0011G05
DNAJC10	+
DOCK4	-
DOK4	-
DOK6	-	0202P0020N19, 0202P0032M22, 0203P0023I06, 0203P0069G24, 0205P0007E19, 0206P0029M08
DPP6	-
DPYSL4	-	0203P0008G16
DRD2	+	CUST_8_PI378557843, CUST_12_PI378557843
DUSP4	-
E2F5	-
ECE2	-
EFNB2	-
ENGASE	-
EPB41	-	0203P0050L03
EPB41L4B	+	0106P0003B01, 0203P0061D06
EPS8	-
ERO1B	+	0205P0027O10, 0203P0012M07
ETNK1	-
FABP5	-	0205P0026G15
FAM107B	-	0205P0007I03
FAM110B	-
FAM126A	-
FAM131B	-	0202P0014F04
FAM135A	-	0203P0038G24
FAM159A	-
FAM169A	-	0203P0039M14
FAM214A	+	0202P0012F12, 0206P0024B21, 0203P0054P09, 0063P0002A10, 0205P0027F21
FAM46A	+
FAM81A	-
FBXL4	-	0203P0005O07
FBXO11	-
FBXW7	-
FDX1	+	0206P0022K15
FGD3	-
FGD6	+
FGF14	-	0103P0013H02, 0202P0037I02, 0202P0009A05, 0203P0047F04, 0203P0053H08
FHDC1	-
FHOD3	-	0201P0017A09, 0203P0004O05
FIGN	-	0201P0005G09, 0203P0037A02, 0203P0054I20
FLRT3	+
FNDC3A	-
FNDC3B	-
FNDC4	+
FNIP1	-
FOXP2	-	0203P0065M02
FRMD6	-	0203P0008I23
FRMPD3	-
FSTL1	-	0206P0013D01
FUT4	-
FXN	-
FZD8	-
GABRA1	+	0106P0005F04
GALNT15	-	0202P0005N18, 0205P0021D05, 0203P0039K15, 0205P0028H15, 0103P0014A02, 0201P0019B02
GALNT16	-
GAP43	-
GAS7	-	0202P0019F08
GBX1	-
GCC2	-
GDA	-	0103P0002E09, 0203P0043D16
GDAP1	-
GFER	-
GIT1	-
GLI3	-
GMEB2	+
GNAQ	-	0205P0004J14
GNG4	-
GPD1	-	0103P0017A02, 0203P0067F21
GPD1L	-
GPM6A	-
GPM6B	-	0203P0036F08, 0206P0017L20
GPR162	-	0202P0037E08
GRAMD3	-
GRIA2	-	0203P0067L09, 0206P0013M12
GRIA4	-	0203P0003J12
GRID1	-
GRIK2	-	0203P0022M07
GRK3	-	0102P0011A11, 0106P0008A04, 0205P0006P06, 0205P0015F04
GRM8	-	0203P0022G02, 0203P0051D09
GSE1	-	0206P0021J16, 0203P0058M17, 0205P0010K19, 0205P0022I07, 0203P0056D05
GSG1L	-
GTF2IRD1	-
HEY1	-
HLF	+
HMCES	-	0064P0020A01, 0103P0008A05, 0202P0028L08, 0203P0047D18, 0201P0022C06, 0061P0019B09
HMGXB4	-
HPCAL4	-
HS6ST2	+	0058P0014C02
HTR4	-	0206P0018F17
IAPP	-
ICA1	-
IGF2BP3	-
IL11RA	-	0101P0004A05
IL16	+
IL17D	-	0205P0031B22
ILDR2	-
INIP	+	0057P0006H06, 0202P0036J04, 0065P0023H09, 0202P0030K10
INSR	-
IRF2BPL	-	0202P0006I15, 0065P0011F11, 0202P0014F15, 0106P0004D08, 0203P0031I22
ISL1	-
JAG1	-
JARID2	-	0206P0004H24
JAZF1	-
KALRN	-	0202P0014A16, 0206P0019G01
KAT2B	-
KATNAL1	-
KAZN	-	0058P0010B03, 0203P0003O17
KCNA3	-	0203P0016G17
KCNC2	-
KCNH5	+	0205P0022H02
KCNK2	+
KCNK5	-
KCNN3	-	0202P0007N23
KCNQ3	+	0202P0023H02
KCNQ5	-	0202P0006C18
KCNRG	-
KCTD8	-
KDM2B	-	0065P0004D07, 0205P0027O05
KDM8	-	0202P0033F07, 0206P0006I10
KHDRBS2	-
KIAA0922	-	0202P0027A19
KIAA1324L	-
KIAA1549	-	0205P0004B04, 0206P0004E19
KIAA1958	-
KIAA2022	-
KIF26B	-	0205P0028K22
KLF6	-
KLF7	-	0202P0032J22, 0205P0012E21
KLHL2	+
KLHL28	+
KLHL3	-
L3MBTL1	-	0105P0007F09, 0206P0004D18, 0205P0003J13
LAMP5	-	0205P0003D11, 0104P0005F12
LANCL2	-
LDLRAD3	-
LIN7A	-
LMLN	-
LPAR1	+
LRCH2	-
LRFN5	-
LUZP1	+
LYPLAL1	+
MAFK	-
MAN1A2	-	0205P0012K05
MAP2	-
MAP2K1	-
MAP3K13	+	0202P0016A13
MAP3K2	-	0203P0070G03
MAPK6	+
MARCH4	-
MARCKS	-	0065P0026D11, 0203P0046C11
MBNL1	+	0206P0012O20, 0203P0063G22
MBNL2	-
MCAT	+
ME1	+
MEF2D	-
MEX3A	-
MFAP3	-
MIA3	-
MID1	-	0105P0029D07, 0203P0035D02
MIR135A2	-
MIR137	-	0202P0006L05, 0206P0016O05
MKX	-
MLYCD	+
MNS1	-
MPC2	+	0058P0059D03, 0201P0009C09, 0203P0071D22
MPHOSPH6	-
MPPED1	-
MSI2	-
MT-CYB	+
MTCL1	-	0106P0011G12, 0203P0056I17, 0205P0027E12
MTMR10	+
MTNR1A	-
MUM1	-	0104P0016C03
MXD4	+
NALCN	-
NAP1L1	-	0202P0031J17, 0202P0044G06
NATD1	+
NAV3	-
NBEA	-
NCAM2	-
NCOR2	-
NDEL1	-
NDST3	-
NDUFA5	+
NEDD4	-	0202P0039D22, 0203P0050A04, 0201P0013A06
NEFM	+
NEK10	-
NELL1	-
NEO1	-
NEURL1B	-	0203P0064O12, 0202P0027L04
NHS	-
NINJ2	+
NKAIN2	-	0203P0058A04, 0203P0067N19
NLGN4Y	-
NMB	-
NMT2	-	0205P0010E11
NOL4	-	0063P0029A01
NOVA1	-	0203P0061F18
NPR2	-
NPTX2	-
NR2F1	-
NR3C2	+
NRIP3	-
NRXN1	-
NRXN3	-	0202P0021M14, 0069P0002E08
NSD2	-	0202P0048D22, 0203P0039P06, 0203P0038M14, 0202P0036K12, 0203P0026E11, 0202P0014D20, 0206P0011H01
NT5C1B	+	0203P0045P13
NTN4	-
NTNG1	-	0202P0049O10
NTRK2	-	0064P0008E04
NUS1	-
NYAP2	-	0102P0012G08
ODF2L	-	0203P0064B04
OGFR	-
OLFM3	-
OMG	-
ONECUT2	+
OPRD1	-
OPRL1	-
OPRM1	-	0205P0022N14
ORMDL2	-
OXCT1	-	0064P0002D10, 0203P0008A05
P3H3	-	0206P0019F17
P4HTM	-
PAK6	-	0105P0026H11
PALM2	-	0201P0022G05
PAM	-
PAQR8	+
PARP8	-	0205P0025O22, 0206P0009O06
PATZ1	-
PAWR	-
PAX3	-
PBX3	-
PCDH10	-
PCDH17	-	0203P0049P04
PCDHA10	-	0103P0006B05, 0206P0016B24, 0203P0050B04
PCP4	+
PCSK2	-
PDE2A	-
PDE7B	+
PDE8A	-
PDGFA	-	0202P0029I24, 0205P0017P21, 0203P0060O02
PDIA5	+
PDXK	-	0102P0012G04
PELI2	-
PENK	-
PHF19	-
PHF21B	-
PHLDB2	-
PIAS4	+	0206P0005M01
PIK3C2A	+	0106P0007A09
PIP4K2B	-	0203P0067G21, 0202P0006D01, 0205P0021C24, 0202P0010D12
PITPNM1	-
PITPNM2	-
PKM	+	0202P0018O06
PLAG1	-
PLCXD3	-	0203P0020P11, 0202P0041F11, 0205P0030K10
PLEKHF2	+	0206P0005L21
PLK2	-
PLPP7	-	0203P0047D21, 0206P0004J23, 0203P0001E08
PLPPR1	-	0205P0023N02, 0057P0002G05, 0202P0037M08, 0201P0008A03
PLXNA4	-	0202P0019N16, 0103P0006F05, 0202P0013M17
PLXNC1	-
POLA1	-	0105P0026H02
POLDIP3	-
POLQ	-
POMT2	-
POU2F1	-	0203P0037D07
PPARGC1A	+
PPFIA2	-
PPFIA4	-	0203P0043O10, 0058P0060F02, 0106P0003E07
PPP1R14C	-
PPP2R2D	+
PPP4R2	+
PRDM11	-
PREX1	-	0203P0033N13
PRKACB	-
PRKAR2A	-
PRKCB	-	0202P0027H06, 0058P0041G02, 0202P0009F17
PRKCE	-
PRKG1	-
PRPF4B	-
PSIP1	-
PTMA	-
PTPN12	+
PTPRA	-
PTPRN	-
PTPRR	-	0201P0024F03
PTPRZ1	-
PXYLP1	-	0065P0003H09
RAB11FIP4	-	0202P0015N01, 0202P0021I22
RAB26	-
RAB3B	-
RAB40C	-
RAI14	-
RALGAPA1	-	0205P0017P01, 0203P0063C24, 0203P0044E05
RALYL	-	0202P0044H18
RAP1GAP	-
RAP2A	-	0205P0021K17
RAPH1	-	0103P0002C02, 0205P0016H13
RASL11B	-
RBBP6	-	0203P0015B24
RBFOX1	+	0203P0051O08, 0203P0023I15, 0106P0002E07, 0202P0019J14, 0061P0015G10, 0206P0008O19, 0202P0016N01
RBM12B	-
RBM15B	+
RBM38	-
RCAN2	+	0202P0049M24
REEP3	+
RELT	+
RGMB	-	0206P0013P24
RGS20	-	0206P0028H11, 0201P0008H01
RGS4	+	0202P0033E06
RIC8B	+
RIMKLB	-	0203P0037J23, 0206P0031H20
RMND5A	+
RND3	-
RNF103	+
RNF144A	-
RNF146	-
RNF165	-
RORB	-	0106P0005C07, 0203P0003N09, 0203P0059M19, 0206P0016J06
RPP25	+
RPP40	-
RPRML	-
RTN1	-	0203P0053A24
RTN4RL1	-
RUNX1T1	-
RYR3	-	0202P0009D18
S1PR3	-	0203P0033M11
SCAI	-	0205P0004L07, 0203P0011L16, 0205P0016B24, 0202P0006P07, 0203P0055G09
SCG2	-
SCHIP1	-
SCN3A	-
SCN3B	-
SCN4B	+
SEMA3A	-
SEMA5A	-
SESN3	-	0203P0052G15
SEZ6L	-	0205P0029O18, 0205P0027J10
SFMBT2	-	0203P0066F07
SGK3	-
SGMS1	-
SGSM1	-	0103P0014G01
SHANK2	-	0203P0070H02, 0203P0005C22
SHISA9	-
SHROOM3	-
SIK2	-	0202P0027C24
SIX3	-
SKIL	-
SLC16A7	+	0203P0035C18
SLC1A1	-
SLC24A4	-	0201P0012F09, 0203P0070D19
SLC25A15	-
SLC27A6	+
SLC2A13	-
SLC2A3	-
SLC4A11	-	CUST_52_PI380568085, 0205P0018B12
SLC5A3	-
SLC6A1	+
SLC6A8	+
SLC8A1	-
SLC8A3	-
SLC9A3R2	-
SLIT2	-
SLITRK2	+
SLITRK3	+	0203P0058P14
SLITRK4	-
SNCA	-
SNORA24	-
SNU13	-	0063P0007B08, 0064P0021F02, 0202P0024L03, 0206P0012P24
SNX3	+	0202P0027D08
SNX7	-
SOD1	+	0203P0019M20, 0203P0020K14, 0058P0060G01
SOSTDC1	-
SPRED1	-	0202P0026C19
SPTSSA	-	0033P0003E02, 0104P0005G07
SRGAP2	-	0203P0061N03
SSR1	-
SSX2IP	-
ST13	-	0202P0034P24
ST3GAL6	-	0202P0027H19
ST6GAL2	-
ST8SIA1	-	0105P0024G11, 0203P0058P06
STAC	-
STAT5B	-
STMN1	-	0058P0048B07
STMN2	-
SULF2	-	0203P0012E21
SV2C	-	0105P0008A03, 0202P0016G12
SYN2	-
SYNE1	+
SYNGR3	-	0201P0002E01
SYNJ1	+	0206P0030J19, 0103P0007E09, 0058P0005B03
SYNPR	-
SYT1	-
SYT17	-
SYT4	-
SYTL4	+
TACC2	-
TAGLN3	-
TBC1D15	-
TBC1D30	+
TET2	-
TGIF1	-
THRB	-
TICRR	-	0202P0017J17
TIMM13	+
TIPARP	+
TLE1	-	0203P0029B15, 0203P0045F14, 0203P0039P21
TLL1	-	0203P0063N12
TMCC3	+
TMED8	-	0201P0023C02
TMEFF1	-
TMEFF2	-
TMEM229B	+	0102P0013F11
TNFAIP8L3	-
TRAIP	+
TRHDE	-
TRPC5	-	0102P0013H11, 0201P0016C10
TRPM3	-
TSKU	-	0206P0008J21
TTC38	+
TTC7B	+
TUBA4A	-
TUBB2A	-	0205P0029F09, 0203P0062K17, 0106P0003C05, 0203P0065H20, 0203P0013N20, 0101P0005H02
TUSC5	-
TXLNG	+	0203P0002J01, 0205P0003P12
UBLCP1	+
UBXN2A	+
UCHL3	-
UHRF2	-
UNC5A	-
UNC5D	-	0058P0004C04
UQCRFS1	+
USP10	-
USP13	-	0203P0041L09
USP22	-
USP31	+
UST	+
VAMP2	-	0106P0011G02, 0202P0027D18, 0203P0056E21
VASN	+
VAT1L	-
VLDLR	-
WDR1	-
WHRN	-	0206P0026C15
WNK1	+
WSB1	-
WSCD1	-
XKR7	-
XKRX	-
XPR1	-
XRN1	-
YIPF6	-
YPEL1	-
YPEL2	-
YWHAG	-
YWHAH	-
ZADH2	-
ZBTB44	-
ZDHHC13	-
ZDHHC2	-	0206P0019B13
ZFAND6	+
ZFC3H1	-
ZFHX4	+
ZMAT4	+
ZMIZ1	-
ZMYND11	+
ZMYND8	-
ZNF280D	-	0206P0030A06
ZNF292	-	0203P0069A11, 0205P0025K24
ZNF346	-
ZNF462	-
ZNF704	-
ZNF839	-

## Sheet: Table S7
Table S7. Pathways significantly over-represented in HVC.
HVC over-represented pathway	set size	candidates contained	p-value	q-value	pathway source
Neuronal System	351(189)	54 (28.6%)	2.22e-12	3.37e-09	Reactome
Protein-protein interactions at synapses	73(41)	19 (46.3%)	6.18e-09	4.7e-06	Reactome
Signaling by GPCR	1310(298)	62 (20.8%)	7.15e-08	3.62e-05	Reactome
Interactions of neurexins and neuroligins at synapses	59(35)	16 (45.7%)	1.28e-07	4.87e-05	Reactome
Neuroactive ligand-receptor interaction - Homo sapiens (human)	278(88)	25 (28.4%)	2.56e-06	0.000574	KEGG
GPCR ligand binding	460(105)	28 (26.7%)	2.57e-06	0.000574	Reactome
Common Pathways Underlying Drug Addiction	41(29)	13 (44.8%)	2.64e-06	0.000574	Wikipathways
Calcium signaling pathway - Homo sapiens (human)	182(70)	21 (30.0%)	6.4e-06	0.00122	KEGG
Activation of NMDA receptor upon glutamate binding and postsynaptic events	41(27)	12 (44.4%)	7.24e-06	0.00122	Reactome
Gastrin-CREB signalling pathway via PKC and MAPK	400(147)	33 (22.4%)	1.92e-05	0.00292	Reactome
Long-term potentiation - Homo sapiens (human)	67(39)	14 (35.9%)	2.44e-05	0.00337	KEGG
GPCR downstream signaling	1028(190)	39 (20.5%)	3.11e-05	0.00394	Reactome
Axon guidance	487(253)	48 (19.0%)	3.39e-05	0.00396	Reactome
Cardiac conduction	135(57)	17 (29.8%)	5.33e-05	0.00579	Reactome
Post NMDA receptor activation events	37(24)	10 (41.7%)	8.44e-05	0.00855	Reactome
Glycosaminoglycan metabolism	122(60)	17 (28.3%)	0.000109	0.0104	Reactome
Neurotransmitter Receptor Binding And Downstream Transmission In The Postsynaptic Cell	147(85)	21 (24.7%)	0.000155	0.0139	Reactome
Class A/1 (Rhodopsin-like receptors)	327(68)	18 (26.5%)	0.00018	0.0152	Reactome
Developmental Biology	748(323)	55 (17.0%)	0.000202	0.0161	Reactome
Muscle contraction	198(70)	18 (25.7%)	0.000267	0.0203	Reactome
Potassium Channels	100(43)	13 (30.2%)	0.000349	0.0252	Reactome
Myometrial Relaxation and Contraction Pathways	155(84)	20 (23.8%)	0.000378	0.0261	Wikipathways
Unblocking of NMDA receptor, glutamate binding and activation	17(11)	6 (54.5%)	0.000409	0.0271	Reactome
GPCR GroupI metabotropic glutamate receptor	28(15)	7 (46.7%)	0.000447	0.0278	INOH
G alpha (q) signalling events	193(61)	16 (26.2%)	0.000457	0.0278	Reactome
Circadian entrainment - Homo sapiens (human)	96(56)	15 (26.8%)	0.000537	0.031	KEGG
Axon guidance - Homo sapiens (human)	177(99)	22 (22.2%)	0.000551	0.031	KEGG
ca-calmodulin-dependent protein kinase activation	8(8)	5 (62.5%)	0.000572	0.0311	BioCarta
Amphetamine addiction - Homo sapiens (human)	68(35)	11 (31.4%)	0.000688	0.036	KEGG
Calcium Regulation in the Cardiac Cell	149(82)	19 (23.2%)	0.000756	0.0383	Wikipathways
Tandem pore domain potassium channels	12(3)	3 (100.0%)	0.0012	0.0571	Reactome
Toxicity of botulinum toxin type A (BoNT/A)	4(3)	3 (100.0%)	0.0012	0.0571	Reactome
Voltage gated Potassium channels	44(22)	8 (36.4%)	0.00129	0.0595	Reactome
Transmission across Chemical Synapses	218(127)	25 (19.7%)	0.00157	0.0701	Reactome
Glutamatergic synapse - Homo sapiens (human)	114(56)	14 (25.0%)	0.0017	0.0722	KEGG
GPCR Dopamine D1like receptor	50(28)	9 (32.1%)	0.00177	0.0722	INOH
Amyotrophic lateral sclerosis (ALS) - Homo sapiens (human)	51(23)	8 (34.8%)	0.0018	0.0722	KEGG
NCAM signaling for neurite out-growth	231(101)	21 (20.8%)	0.00181	0.0722	Reactome
VEGF Signaling Pathway	61(39)	11 (28.2%)	0.00186	0.0725	PharmGKB
MAPK signaling pathway - Homo sapiens (human)	255(115)	23 (20.0%)	0.00192	0.073	KEGG
Signal Transduction	2538(835)	113 (13.5%)	0.00218	0.0793	Reactome
Signaling by PDGF	331(144)	27 (18.8%)	0.00219	0.0793	Reactome
ECM-receptor interaction - Homo sapiens (human)	82(29)	9 (31.0%)	0.00233	0.0822	KEGG
GPCR Adenosine A2A receptor	36(19)	7 (36.8%)	0.00239	0.0826	INOH
Phospholipase D signaling pathway - Homo sapiens (human)	144(71)	16 (22.5%)	0.00263	0.0889	KEGG
NGF signalling via TRKA from the plasma membrane	340(161)	29 (18.0%)	0.00286	0.0912	Reactome
GPCRs, Class A Rhodopsin-like	261(47)	12 (25.5%)	0.00296	0.0912	Wikipathways
Renin secretion - Homo sapiens (human)	65(30)	9 (30.0%)	0.00301	0.0912	KEGG
stathmin and breast cancer resistance to antimicrotubule agents	25(15)	6 (40.0%)	0.00305	0.0912	BioCarta
VEGFR2 mediated cell proliferation	213(92)	19 (20.7%)	0.00318	0.0912	Reactome
Calmodulin induced events	28(20)	7 (35.0%)	0.00335	0.0912	Reactome
CaM pathway	28(20)	7 (35.0%)	0.00335	0.0912	Reactome
Taste transduction - Homo sapiens (human)	83(20)	7 (35.0%)	0.00335	0.0912	KEGG
Trk receptor signaling mediated by the MAPK pathway	33(20)	7 (35.0%)	0.00335	0.0912	PID
HDL-mediated lipid transport	20(7)	4 (57.1%)	0.00342	0.0912	Reactome
Fatty acid biosynthesis - Homo sapiens (human)	13(7)	4 (57.1%)	0.00342	0.0912	KEGG
LGI-ADAM interactions	15(7)	4 (57.1%)	0.00342	0.0912	Reactome
CREB phosphorylation through the activation of CaMKII	17(11)	5 (45.5%)	0.00359	0.0916	Reactome
triacylglycerol biosynthesis	29(11)	5 (45.5%)	0.00359	0.0916	HumanCyc
RET signaling	219(93)	19 (20.4%)	0.00361	0.0916	Reactome
Lipoprotein metabolism	68(26)	8 (30.8%)	0.0043	0.103	Reactome
Insulin secretion - Homo sapiens (human)	85(43)	11 (25.6%)	0.00431	0.103	KEGG
CREB phosphorylation through the activation of Adenylate Cyclase	7(4)	3 (75.0%)	0.00442	0.103	Reactome
fatty acid activation	8(4)	3 (75.0%)	0.00442	0.103	HumanCyc
Lysosphingolipid and LPA receptors	14(4)	3 (75.0%)	0.00442	0.103	Reactome
Uptake and actions of bacterial toxins	27(16)	6 (37.5%)	0.00445	0.103	Reactome
Protein digestion and absorption - Homo sapiens (human)	90(21)	7 (33.3%)	0.00457	0.104	KEGG
Cholinergic synapse - Homo sapiens (human)	111(62)	14 (22.6%)	0.00468	0.105	KEGG
Angiogenesis overview	61(32)	9 (28.1%)	0.00487	0.107	Wikipathways
Signaling by EGFR	319(145)	26 (17.9%)	0.00494	0.107	Reactome
Chemokine signaling pathway	165(69)	15 (21.7%)	0.00508	0.107	Wikipathways
Chemokine signaling pathway - Homo sapiens (human)	187(69)	15 (21.7%)	0.00508	0.107	KEGG
Inflammatory mediator regulation of TRP channels - Homo sapiens (human)	99(44)	11 (25.0%)	0.00521	0.109	KEGG
nitric oxide signaling pathway	19(12)	5 (41.7%)	0.00562	0.114	BioCarta
Other semaphorin interactions	19(12)	5 (41.7%)	0.00562	0.114	Reactome
Ras signaling pathway - Homo sapiens (human)	229(97)	19 (19.6%)	0.00586	0.117	KEGG
Metapathway biotransformation	177(51)	12 (23.5%)	0.00607	0.117	Wikipathways
Ca-dependent events	30(22)	7 (31.8%)	0.0061	0.117	Reactome
Signaling by VEGF	290(133)	24 (18.0%)	0.00626	0.117	Reactome
Metabolism of carbohydrates	288(133)	24 (18.0%)	0.00626	0.117	Reactome
Phase 4 - resting membrane potential	19(8)	4 (50.0%)	0.00627	0.117	Reactome
Hemostasis	693(246)	39 (15.9%)	0.00633	0.117	Reactome
Downstream signal transduction	307(134)	24 (17.9%)	0.00689	0.126	Reactome
Gap junction - Homo sapiens (human)	88(46)	11 (23.9%)	0.00745	0.134	KEGG
Glioma - Homo sapiens (human)	66(34)	9 (26.5%)	0.00751	0.134	KEGG
Intracellular Signalling Through Adenosine Receptor A2a and Adenosine	38(23)	7 (30.4%)	0.00798	0.138	SMPDB
Intracellular Signalling Through Adenosine Receptor A2b and Adenosine	38(23)	7 (30.4%)	0.00798	0.138	SMPDB
DAP12 signaling	311(136)	24 (17.6%)	0.0083	0.138	Reactome
DAP12 interactions	326(136)	24 (17.6%)	0.0083	0.138	Reactome
Ras activation uopn Ca2+ infux through NMDA receptor	19(13)	5 (38.5%)	0.00835	0.138	Reactome
Keratan sulfate biosynthesis	28(13)	5 (38.5%)	0.00835	0.138	Reactome
Integrin	124(53)	12 (22.6%)	0.00838	0.138	INOH
VEGFA-VEGFR2 Pathway	282(129)	23 (17.8%)	0.00853	0.138	Reactome
HS-GAG biosynthesis	31(18)	6 (33.3%)	0.00858	0.138	Reactome
Signalling by NGF	433(204)	33 (16.2%)	0.0086	0.138	Reactome
Oxytocin signaling pathway - Homo sapiens (human)	159(80)	16 (20.0%)	0.00899	0.142	KEGG
Peptide ligand-binding receptors	192(41)	10 (24.4%)	0.00912	0.142	Reactome
Cell adhesion molecules (CAMs) - Homo sapiens (human)	145(41)	10 (24.4%)	0.00912	0.142	KEGG
complex name	set size	candidates	p-value	q-value	complex source
		contained
GRIN2A/RELN/LRP8/DAB1/Fyn	5(4)	3 (75.0%)	0.00408	0.0598	PID
Group I mGlu receptor:G proteins	6(4)	3 (75.0%)	0.00408	0.0598	INOH
Slit/Robo/c-Abl/Cables	4(4)	3 (75.0%)	0.00408	0.0598	PID
Emerin complex 1	8(5)	3 (60.0%)	0.00941	0.0598	CORUM

## Sheet: Table S8
Table S8. Pathways significantly over-represented in RA.
RA over-represented pathway	set size	candidates contained	p-value	q-value	pathway source
Voltage gated Potassium channels	44(19)	13 (68.4%)	8.49e-06	0.0201	Reactome
Neuroactive ligand-receptor interaction - Homo sapiens (human)	278(95)	37 (38.9%)	2.6e-05	0.0276	KEGG
Neuronal System	351(208)	67 (32.2%)	3.79e-05	0.0276	Reactome
Potassium Channels	100(44)	21 (47.7%)	4.68e-05	0.0276	Reactome
Phase 4 - resting membrane potential	19(8)	7 (87.5%)	9.98e-05	0.0472	Reactome
Glial Cell Differentiation	8(5)	5 (100.0%)	0.000363	0.128	Wikipathways
Cardiac conduction	135(70)	27 (38.6%)	0.000379	0.128	Reactome
Glycerolipid metabolism - Homo sapiens (human)	59(38)	17 (44.7%)	0.000639	0.189	KEGG
Antiarrhythmic Pathway, Pharmacodynamics	55(32)	15 (46.9%)	0.000725	0.191	PharmGKB
GPCRs, Class A Rhodopsin-like	261(54)	21 (38.9%)	0.00146	0.317	Wikipathways
Phytanic acid peroxisomal oxidation	16(13)	8 (61.5%)	0.00148	0.317	EHMN
FGFR1c ligand binding and activation	12(4)	4 (100.0%)	0.00177	0.349	Reactome
Differentiation Pathway	48(17)	9 (52.9%)	0.00308	0.561	Wikipathways
Muscle contraction	198(96)	31 (32.3%)	0.00434	0.619	Reactome
Phospholipid Biosynthesis	28(15)	8 (53.3%)	0.00498	0.619	SMPDB
Taurine and hypotaurine metabolism - Homo sapiens (human)	11(7)	5 (71.4%)	0.00525	0.619	KEGG
Familial lipoprotein lipase deficiency	13(7)	5 (71.4%)	0.00525	0.619	SMPDB
Glycerolipid Metabolism	13(7)	5 (71.4%)	0.00525	0.619	SMPDB
Glycerol Kinase Deficiency	13(7)	5 (71.4%)	0.00525	0.619	SMPDB
D-glyceric acidura	13(7)	5 (71.4%)	0.00525	0.619	SMPDB
Glycerophospholipid metabolism - Homo sapiens (human)	95(53)	19 (35.8%)	0.00691	0.619	KEGG
cell cycle: g2/m checkpoint	22(10)	6 (60.0%)	0.00725	0.619	BioCarta
Tryptophan metabolism	22(10)	6 (60.0%)	0.00725	0.619	EHMN
Gene regulatory network modelling somitogenesis	11(5)	4 (80.0%)	0.00741	0.619	Wikipathways
FGFR1 ligand binding and activation	16(5)	4 (80.0%)	0.00741	0.619	Reactome
Phase 1 - inactivation of fast Na+ channels	7(5)	4 (80.0%)	0.00741	0.619	Reactome
Tyrosine metabolism	108(32)	13 (40.6%)	0.00747	0.619	EHMN
FGFR2c ligand binding and activation	13(3)	3 (100.0%)	0.00864	0.619	Reactome
Activated point mutants of FGFR2	17(3)	3 (100.0%)	0.00864	0.619	Reactome
FGFR2 mutant receptor activation	17(3)	3 (100.0%)	0.00864	0.619	Reactome
Signaling by activated point mutants of FGFR1	11(3)	3 (100.0%)	0.00864	0.619	Reactome
Biogenic Amine Synthesis	15(3)	3 (100.0%)	0.00864	0.619	Wikipathways
Irinotecan Pathway, Pharmacodynamics	14(3)	3 (100.0%)	0.00864	0.619	PharmGKB
GPCR downstream signaling	1028(208)	57 (27.4%)	0.00949	0.66	Reactome
GPCR signaling-G alpha q	274(97)	30 (30.9%)	0.00978	0.661	INOH

## Sheet: Table S9
Table S9. Pathways significantly over-represented in nXIIts
nXIIts over-represented pathway	set size	candidates contained	p-value	q-value	pathway source
Neuronal System	351(213)	61 (28.6%)	2.44e-10	4.35e-07	Reactome
Signaling by GPCR	1310(357)	81 (22.7%)	5.49e-08	4.89e-05	Reactome
Voltage gated Potassium channels	44(22)	13 (59.1%)	3.48e-07	0.000207	Reactome
Calcium Regulation in the Cardiac Cell	149(90)	29 (32.2%)	1.02e-06	0.000454	Wikipathways
GPCR downstream signaling	1028(212)	52 (24.5%)	1.33e-06	0.000473	Reactome
Potassium Channels	100(46)	18 (39.1%)	5.53e-06	0.00164	Reactome
Ion homeostasis	56(32)	14 (43.8%)	1.36e-05	0.00268	Reactome
Calcium signaling pathway - Homo sapiens (human)	182(85)	26 (30.6%)	1.08e-05	0.00241	KEGG
Myometrial Relaxation and Contraction Pathways	155(100)	29 (29.0%)	1.08e-05	0.00241	Wikipathways
Neuroactive ligand-receptor interaction - Homo sapiens (human)	278(98)	28 (28.6%)	2.08e-05	0.0037	KEGG
Long-term potentiation - Homo sapiens (human)	67(47)	17 (36.2%)	3.39e-05	0.00549	KEGG
Neurotransmitter Receptor Binding And Downstream Transmission In The Postsynaptic Cell	147(96)	27 (28.1%)	3.97e-05	0.00568	Reactome
Axon guidance - Homo sapiens (human)	177(118)	31 (26.3%)	4.69e-05	0.00568	KEGG
Activation of NMDA receptor upon glutamate binding and postsynaptic events	41(31)	13 (41.9%)	4.78e-05	0.00568	Reactome
regulation of pgc-1a	21(13)	8 (61.5%)	4.79e-05	0.00568	BioCarta
Cardiac conduction	135(74)	22 (29.7%)	8.24e-05	0.00917	Reactome
GPCR signaling-cholera toxin	270(101)	27 (26.7%)	0.000104	0.0109	INOH
Amphetamine addiction - Homo sapiens (human)	68(42)	15 (35.7%)	0.000116	0.0115	KEGG
Transmission across Chemical Synapses	218(141)	34 (24.1%)	0.000133	0.0125	Reactome
Platelet homeostasis	92(52)	17 (32.7%)	0.000146	0.013	Reactome
Glutamatergic synapse - Homo sapiens (human)	114(72)	21 (29.2%)	0.000161	0.0137	KEGG
Circadian entrainment - Homo sapiens (human)	96(63)	19 (30.2%)	0.000202	0.0164	KEGG
GPCR signaling-G alpha s PKA and ERK	285(111)	28 (25.2%)	0.00023	0.0173	INOH
GPCR signaling-G alpha i	262(95)	25 (26.3%)	0.000243	0.0173	INOH
GPCR signaling-pertussis toxin	262(95)	25 (26.3%)	0.000243	0.0173	INOH
Protein-protein interactions at synapses	73(50)	16 (32.0%)	0.000301	0.0206	Reactome
GPCR signaling-G alpha s Epac and ERK	272(102)	26 (25.5%)	0.000319	0.021	INOH
Platelet calcium homeostasis	31(16)	8 (50.0%)	0.000336	0.0214	Reactome
Muscle contraction	198(103)	26 (25.2%)	0.000377	0.0227	Reactome
Cholinergic synapse - Homo sapiens (human)	111(71)	20 (28.2%)	0.000383	0.0227	KEGG
GPCR ligand binding	460(126)	30 (23.8%)	0.000412	0.0237	Reactome
Signal Transduction	2538(1017)	163 (16.0%)	0.000431	0.0238	Reactome
Unblocking of NMDA receptor, glutamate binding and activation	17(13)	7 (53.8%)	0.000454	0.0238	Reactome
Serotonin and anxiety	17(13)	7 (53.8%)	0.000454	0.0238	Wikipathways
cAMP signaling pathway - Homo sapiens (human)	200(110)	27 (24.5%)	0.000474	0.0241	KEGG
ca-calmodulin-dependent protein kinase activation	8(7)	5 (71.4%)	0.000558	0.0262	BioCarta
Elevation of cytosolic Ca2+ levels	17(7)	5 (71.4%)	0.000558	0.0262	Reactome
Serotonin and anxiety-related events	13(10)	6 (60.0%)	0.000559	0.0262	Wikipathways
Aldosterone synthesis and secretion - Homo sapiens (human)	82(48)	15 (31.2%)	0.000615	0.0274	KEGG
Opioid Signalling	85(48)	15 (31.2%)	0.000615	0.0274	Reactome
Retrograde endocannabinoid signaling - Homo sapiens (human)	101(69)	19 (27.5%)	0.000725	0.0311	KEGG
Common Pathways Underlying Drug Addiction	41(30)	11 (36.7%)	0.000732	0.0311	Wikipathways
GPCR signaling-G alpha q	274(102)	25 (24.5%)	0.000778	0.0322	INOH
Trafficking of AMPA receptors	32(26)	10 (38.5%)	0.000826	0.0327	Reactome
Glutamate Binding, Activation of AMPA Receptors and Synaptic Plasticity	32(26)	10 (38.5%)	0.000826	0.0327	Reactome
Insulin secretion - Homo sapiens (human)	85(50)	15 (30.0%)	0.00099	0.0383	KEGG
Dopaminergic synapse - Homo sapiens (human)	130(87)	22 (25.3%)	0.00101	0.0384	KEGG
Post NMDA receptor activation events	37(27)	10 (37.0%)	0.00116	0.0428	Reactome
FTO Obesity Variant Mechanism	8(5)	4 (80.0%)	0.00118	0.0428	Wikipathways
Hemostasis	693(296)	56 (18.9%)	0.00121	0.0433	Reactome
Oxytocin signaling pathway - Homo sapiens (human)	159(94)	23 (24.5%)	0.00128	0.0445	KEGG
Phospholipase D signaling pathway - Homo sapiens (human)	144(83)	21 (25.3%)	0.0013	0.0445	KEGG
G-protein mediated events	48(32)	11 (34.4%)	0.00136	0.0457	Reactome
Gastrin-CREB signalling pathway via PKC and MAPK	400(179)	37 (20.7%)	0.00167	0.055	Reactome
DAG and IP3 signaling	34(24)	9 (37.5%)	0.00185	0.059	Reactome
EGFR interacts with phospholipase C-gamma	36(24)	9 (37.5%)	0.00185	0.059	Reactome
Interactions of neurexins and neuroligins at synapses	59(43)	13 (30.2%)	0.00197	0.0604	Reactome
Axon guidance	487(302)	56 (18.5%)	0.00197	0.0604	Reactome
G alpha (i) signalling events	247(75)	19 (25.3%)	0.00214	0.0646	Reactome
G alpha (s) signalling events	147(59)	16 (27.1%)	0.00222	0.0659	Reactome
PLC-gamma1 signalling	36(25)	9 (36.0%)	0.00258	0.074	Reactome
Taste transduction - Homo sapiens (human)	83(25)	9 (36.0%)	0.00258	0.074	KEGG
G alpha (q) signalling events	193(66)	17 (25.8%)	0.00298	0.084	Reactome
Class B/2 (Secretin family receptors)	93(40)	12 (30.0%)	0.00312	0.084	Reactome
Pyrimidine Metabolism	23(13)	6 (46.2%)	0.00325	0.084	SMPDB
UMP Synthase Deiciency (Orotic Aciduria)	23(13)	6 (46.2%)	0.00325	0.084	SMPDB
MNGIE (Mitochondrial Neurogastrointestinal Encephalopathy)	23(13)	6 (46.2%)	0.00325	0.084	SMPDB
Beta Ureidopropionase Deficiency	23(13)	6 (46.2%)	0.00325	0.084	SMPDB
Dihydropyrimidinase Deficiency	23(13)	6 (46.2%)	0.00325	0.084	SMPDB
G Protein Signaling Pathways	92(56)	15 (26.8%)	0.00344	0.0874	Wikipathways
PLC beta mediated events	47(31)	10 (32.3%)	0.00381	0.0954	Reactome
Morphine addiction - Homo sapiens (human)	91(57)	15 (26.3%)	0.00413	0.101	KEGG
Olfactory transduction - Homo sapiens (human)	419(22)	8 (36.4%)	0.00414	0.101	KEGG
WNT-Core	44(27)	9 (33.3%)	0.00467	0.111	Signalink
Calmodulin induced events	28(18)	7 (38.9%)	0.00473	0.111	Reactome
CaM pathway	28(18)	7 (38.9%)	0.00473	0.111	Reactome
nitric oxide signaling pathway	19(14)	6 (42.9%)	0.00509	0.118	BioCarta
Purine nucleotides nucleosides metabolism	108(64)	16 (25.0%)	0.00536	0.12	INOH
Vasopressin regulates renal water homeostasis via Aquaporins	40(23)	8 (34.8%)	0.00565	0.12	Reactome
VEGF	188(112)	24 (21.4%)	0.00651	0.12	INOH
Signaling by Wnt	286(143)	29 (20.3%)	0.00673	0.12	Reactome
cGMP-PKG signaling pathway - Homo sapiens (human)	168(95)	21 (22.1%)	0.00733	0.12	KEGG
Activation of AMPA receptors	4(4)	3 (75.0%)	0.00746	0.12	Reactome
Reelin signalling pathway	5(4)	3 (75.0%)	0.00746	0.12	Reactome
Visual phototransduction	102(34)	10 (29.4%)	0.00789	0.12	Reactome
Internalization of ErbB1	39(29)	9 (31.0%)	0.0079	0.12	PID
CLEC7A (Dectin-1) induces NFAT activation	13(11)	5 (45.5%)	0.0079	0.12	Reactome
endocytotic role of ndk phosphins and dynamin	17(11)	5 (45.5%)	0.0079	0.12	BioCarta
cGMP effects	18(11)	5 (45.5%)	0.0079	0.12	Reactome
Developmental Biology	748(390)	66 (16.9%)	0.008	0.12	Reactome
Beta-catenin independent WNT signaling	97(56)	14 (25.0%)	0.00892	0.12	Reactome
Ca-dependent events	30(20)	7 (35.0%)	0.00917	0.12	Reactome
Aquaporin-mediated transport	49(25)	8 (32.0%)	0.00989	0.12	Reactome

## Sheet: Table S10
Table S10. Pathways significantly over-represented in Area X
Area X Enriched Pathway	set size	candidates contained	p-value	q-value	pathway source
Cardiac conduction	135(57)	20 (35.1%)	4.38e-07	0.000521	Reactome
Calcium Regulation in the Cardiac Cell	149(66)	20 (30.3%)	6.02e-06	0.00337	Wikipathways
Neuronal System	351(159)	35 (22.0%)	9.28e-06	0.00337	Reactome
Reduction of cytosolic Ca++ levels	14(10)	7 (70.0%)	1.13e-05	0.00337	Reactome
Axon guidance	487(225)	44 (19.6%)	1.71e-05	0.00406	Reactome
Muscle contraction	198(72)	20 (27.8%)	2.55e-05	0.00505	Reactome
GPCR downstream signaling	1028(148)	32 (21.6%)	3.33e-05	0.00566	Reactome
Olfactory transduction - Homo sapiens (human)	419(15)	8 (53.3%)	4.25e-05	0.00632	KEGG
Developmental Biology	748(301)	53 (17.6%)	5.13e-05	0.00678	Reactome
Circadian entrainment - Homo sapiens (human)	96(48)	15 (31.2%)	5.99e-05	0.00713	KEGG
G alpha (i) signalling events	247(47)	14 (29.8%)	0.000188	0.0186	Reactome
cGMP-PKG signaling pathway - Homo sapiens (human)	168(82)	20 (24.4%)	0.000188	0.0186	KEGG
Phase 0 - rapid depolarisation	47(27)	10 (37.0%)	0.000218	0.02	Reactome
Class A/1 (Rhodopsin-like receptors)	327(49)	14 (28.6%)	0.000305	0.026	Reactome
Calcium signaling in the CD4+ TCR pathway	30(11)	6 (54.5%)	0.000356	0.0283	PID
Glutamatergic synapse - Homo sapiens (human)	114(51)	14 (27.5%)	0.000481	0.032	KEGG
Calcium signaling pathway - Homo sapiens (human)	182(69)	17 (24.6%)	0.000499	0.032	KEGG
Signaling by GPCR	1310(251)	43 (17.1%)	0.000509	0.032	Reactome
GPCR ligand binding	460(76)	18 (23.7%)	0.000575	0.032	Reactome
Celecoxib Pathway, Pharmacodynamics	58(25)	9 (36.0%)	0.00058	0.032	PharmGKB
Transmission across Chemical Synapses	218(102)	22 (21.6%)	0.000594	0.032	Reactome
Neuroactive ligand-receptor interaction - Homo sapiens (human)	278(64)	16 (25.0%)	0.000611	0.032	KEGG
Platelet calcium homeostasis	31(16)	7 (43.8%)	0.000618	0.032	Reactome
Myometrial Relaxation and Contraction Pathways	155(72)	17 (23.6%)	0.000845	0.0419	Wikipathways
Neurotransmitter Release Cycle	51(27)	9 (33.3%)	0.0011	0.0505	Reactome
Glycosphingolipid biosynthesis - lacto and neolacto series - Homo sapiens (human)	27(13)	6 (46.2%)	0.0011	0.0505	KEGG
Salivary secretion - Homo sapiens (human)	90(33)	10 (30.3%)	0.00135	0.0585	KEGG
Arrhythmogenic right ventricular cardiomyopathy (ARVC) - Homo sapiens (human)	72(28)	9 (32.1%)	0.00148	0.0585	KEGG
Beta-agonist/Beta-blocker Pathway, Pharmacodynamics	66(28)	9 (32.1%)	0.00148	0.0585	PharmGKB
Arrhythmogenic Right Ventricular Cardiomyopathy	74(28)	9 (32.1%)	0.00148	0.0585	Wikipathways
Aldosterone synthesis and secretion - Homo sapiens (human)	82(45)	12 (26.7%)	0.0016	0.0613	KEGG
Morphine addiction - Homo sapiens (human)	91(34)	10 (29.4%)	0.00174	0.0636	KEGG
Glutamate Neurotransmitter Release Cycle	24(14)	6 (42.9%)	0.00176	0.0636	Reactome
Anti-diabetic Drug Potassium Channel Inhibitors Pathway, Pharmacodynamics	28(10)	5 (50.0%)	0.00192	0.067	PharmGKB
Adrenergic signaling in cardiomyocytes - Homo sapiens (human)	149(72)	16 (22.2%)	0.00235	0.0791	KEGG
Gap junction - Homo sapiens (human)	88(47)	12 (25.5%)	0.00239	0.0791	KEGG
Cardiac muscle contraction - Homo sapiens (human)	78(30)	9 (30.0%)	0.00253	0.0814	KEGG
Dopamine Neurotransmitter Release Cycle	23(15)	6 (40.0%)	0.00268	0.0819	Reactome
Adherens junctions interactions	31(15)	6 (40.0%)	0.00268	0.0819	Reactome
Cell adhesion molecules (CAMs) - Homo sapiens (human)	145(36)	10 (27.8%)	0.00279	0.083	KEGG
Peptide GPCRs	74(11)	5 (45.5%)	0.00321	0.0911	Wikipathways
Serotonin Neurotransmitter Release Cycle	18(11)	5 (45.5%)	0.00321	0.0911	Reactome
G Protein Signaling Pathways	92(43)	11 (25.6%)	0.00354	0.0971	Wikipathways
Ion homeostasis	56(26)	8 (30.8%)	0.00367	0.0971	Reactome
Peptide ligand-binding receptors	192(26)	8 (30.8%)	0.00367	0.0971	Reactome
Sudden Infant Death Syndrome (SIDS) Susceptibility Pathways	159(69)	15 (21.7%)	0.00399	0.0999	Wikipathways
Role of Calcineurin-dependent NFAT signaling in lymphocytes	58(32)	9 (28.1%)	0.00411	0.0999	PID
Lysosphingolipid and LPA receptors	14(4)	3 (75.0%)	0.00412	0.0999	Reactome
Excitatory Neural Signalling Through 5-HTR 4 and Serotonin	8(4)	3 (75.0%)	0.00412	0.0999	SMPDB
mechanism of gene regulation by peroxisome proliferators via ppara	53(27)	8 (29.6%)	0.00476	0.113	BioCarta
Phase 2 - plateau phase	28(12)	5 (41.7%)	0.00505	0.118	Reactome
Vascular smooth muscle contraction - Homo sapiens (human)	121(45)	11 (24.4%)	0.00516	0.118	KEGG
G alpha (z) signalling events	48(17)	6 (35.3%)	0.00554	0.124	Reactome
Sodium/Calcium exchangers	13(8)	4 (50.0%)	0.00572	0.126	Reactome
Purine nucleotides nucleosides metabolism	108(46)	11 (23.9%)	0.00617	0.133	INOH
Serotonergic synapse - Homo sapiens (human)	113(34)	9 (26.5%)	0.00637	0.135	KEGG
Common Pathways Underlying Drug Addiction	41(23)	7 (30.4%)	0.00696	0.143	Wikipathways
Netrin-1 signaling	37(23)	7 (30.4%)	0.00696	0.143	Reactome
Keratan sulfate biosynthesis	28(13)	5 (38.5%)	0.00751	0.149	Reactome
NCAM1 interactions	37(13)	5 (38.5%)	0.00751	0.149	Reactome
Platelet homeostasis	92(41)	10 (24.4%)	0.00766	0.15	Reactome
Dilated cardiomyopathy - Homo sapiens (human)	90(35)	9 (25.7%)	0.00781	0.15	KEGG
Antiarrhythmic Pathway, Pharmacodynamics	55(24)	7 (29.2%)	0.00896	0.167	PharmGKB
Endocrine and other factor-regulated calcium reabsorption - Homo sapiens (human)	47(24)	7 (29.2%)	0.00896	0.167	KEGG
CRMPs in Sema3A signaling	16(9)	4 (44.4%)	0.00947	0.169	Reactome
rho-selective guanine exchange factor akap13 mediates stress fiber formation	12(5)	3 (60.0%)	0.0095	0.169	BioCarta
cardiac protection against ros	12(5)	3 (60.0%)	0.0095	0.169	BioCarta

[truncated: 6 more sheets: Table S11, Table S12, Table S13, Table S14, Table S15, Table S16]
